# Supplementary material for: Integration of untargeted metabolomics with transcriptomics reveals active metabolic pathways
Source: Metabolomics. 2014 Aug 3;11(3):503–17. doi: 10.1007/s11306-014-0713-3 (PMC4334135; doi:10.1007/s11306-014-0713-3)
Supplement: Supplementary file 2 — Supplementary material 2 (XLS 1066 kb) [file 11306_2014_713_MOESM2_ESM.xls]

## Sheet: RNAseq
	Supplementary Table 9. Genes and their counts per million (CPM) of control (CPM_Ctrl) and treatment (CPM_Trt) in the RNAseq experiment for R. rubrum.
ID	CPM_Ctrl	CPM_Trt	Name	CDS.product	locus_tag	CDS.Name	CDS.Dbxref	CDS.protein_id
gene1	463.505	225.739	Rru_A0002	DNA polymerase III subunit beta	Rru_A0002	YP_425094.1	InterPro:IPR001001,Genbank:YP_425094.1,GeneID:3833889	YP_425094.1
gene4	24.7132	31.6444	Rru_A0005	killer suppression protein HigA	Rru_A0005	YP_425097.1	Genbank:YP_425097.1,GeneID:3833892	YP_425097.1
gene5	68.6541	85.3175	Rru_A0006	plasmid maintenance system antidote protein	Rru_A0006	YP_425098.1	InterPro:IPR001387,InterPro:IPR010359,Genbank:YP_425098.1,GeneID:3833893	YP_425098.1
gene6	60.8784	63.3809	Rru_A0007	hypothetical protein	Rru_A0007	YP_425099.1	Genbank:YP_425099.1,GeneID:3833894	YP_425099.1
gene7	43.4223	42.7062	Rru_A0008	hypothetical protein	Rru_A0008	YP_425100.1	Genbank:YP_425100.1,GeneID:3833895	YP_425100.1
gene8	839.323	838.733	Rru_A0009	PTS transporter subunit IIA-like nitrogen-regulatory protein PtsN	Rru_A0009	YP_425101.1	InterPro:IPR002178,InterPro:IPR006320,Genbank:YP_425101.1,GeneID:3833896	YP_425101.1
gene9	190.022	248.541	Rru_A0010	RNA polymerase factor sigma-54	Rru_A0010	YP_425102.1	InterPro:IPR000394,InterPro:IPR007046,InterPro:IPR007634,Genbank:YP_425102.1,GeneID:3833897	YP_425102.1
gene10	108.297	148.917	Rru_A0011	ABC transporter	Rru_A0011	YP_425103.1	InterPro:IPR001687,InterPro:IPR003439,InterPro:IPR003593,Genbank:YP_425103.1,GeneID:3833898	YP_425103.1
gene11	98.9664	138.114	Rru_A0012	hypothetical protein	Rru_A0012	YP_425104.1	Genbank:YP_425104.1,GeneID:3833899	YP_425104.1
gene12	101.554	131.779	Rru_A0013	hypothetical protein	Rru_A0013	YP_425105.1	Genbank:YP_425105.1,GeneID:3833900	YP_425105.1
gene13	311.401	417.453	Rru_A0014	KpsF%2FGutQ	Rru_A0014	YP_425106.1	InterPro:IPR000644,InterPro:IPR001347,InterPro:IPR004800,Genbank:YP_425106.1,GeneID:3833901	YP_425106.1
gene14	102.944	82.5447	Rru_A0015	3%27-5%27 exonuclease	Rru_A0015	YP_425107.1	InterPro:IPR002562,Genbank:YP_425107.1,GeneID:3833902	YP_425107.1
gene16	565.701	465.482	Rru_A0016	3-beta-hydroxy-delta%285%29-steroid dehydrogenase	Rru_A0016	YP_425108.1	InterPro:IPR001509,InterPro:IPR002198,InterPro:IPR002225,InterPro:IPR003869,InterPro:IPR005913,InterPro:IPR008030,Genbank:YP_425108.1,GeneID:3833904	YP_425108.1
gene17	120.735	88.8935	Rru_A0017	UDP-diphosphatase	Rru_A0017	YP_425109.1	InterPro:IPR002132,InterPro:IPR003824,Genbank:YP_425109.1,GeneID:3833905	YP_425109.1
gene18	472.225	341.072	Rru_A0018	oxidoreductase	Rru_A0018	YP_425110.1	InterPro:IPR000103,InterPro:IPR000205,InterPro:IPR000759,InterPro:IPR001100,InterPro:IPR001327,InterPro:IPR006006,Genbank:YP_425110.1,GeneID:3833906	YP_425110.1
gene19	2737.94	2186.68	Rru_A0019	glutamate synthase %28NADPH%29 large subunit	Rru_A0019	YP_425111.1	InterPro:IPR000583,InterPro:IPR002489,InterPro:IPR002932,InterPro:IPR003009,InterPro:IPR006982,InterPro:IPR008262,Genbank:YP_425111.1,GeneID:3834120	YP_425111.1
gene20	59.6113	70.6042	Rru_A0020	glutathione peroxidase	Rru_A0020	YP_425112.1	InterPro:IPR000889,Genbank:YP_425112.1,GeneID:3834121	YP_425112.1
gene21	40.0674	46.2194	Rru_A0021	MarR family transcriptional regulator	Rru_A0021	YP_425113.1	InterPro:IPR000835,Genbank:YP_425113.1,GeneID:3834122	YP_425113.1
gene22	30.7127	27.4975	Rru_A0022	glutathione S-transferase-like protein	Rru_A0022	YP_425114.1	InterPro:IPR004045,InterPro:IPR004046,Genbank:YP_425114.1,GeneID:3834123	YP_425114.1
gene23	247.611	293.404	Rru_A0023	hypothetical protein	Rru_A0023	YP_425115.1	Genbank:YP_425115.1,GeneID:3834124	YP_425115.1
gene24	432.958	506.368	Rru_A0024	peptidase	Rru_A0024	YP_425116.1	InterPro:IPR001254,InterPro:IPR001478,InterPro:IPR001940,Genbank:YP_425116.1,GeneID:3834125	YP_425116.1
gene25	94.1549	91.4829	Rru_A0025	hypothetical protein	Rru_A0025	YP_425117.1	Genbank:YP_425117.1,GeneID:3834126	YP_425117.1
gene26	224.438	220.078	Rru_A0026	hypothetical protein	Rru_A0026	YP_425118.1	Genbank:YP_425118.1,GeneID:3834127	YP_425118.1
gene27	42.1207	43.4375	Rru_A0027	monofunctional biosynthetic peptidoglycan transglycosylase	Rru_A0027	YP_425119.1	InterPro:IPR001264,InterPro:IPR011812,Genbank:YP_425119.1,GeneID:3834128	YP_425119.1
gene28	22.2185	24.1623	Rru_A0028	beta-lactamase-like protein	Rru_A0028	YP_425120.1	InterPro:IPR001279,Genbank:YP_425120.1,GeneID:3834129	YP_425120.1
gene29	11.2345	13.7607	Rru_A0029	hypothetical protein	Rru_A0029	YP_425121.1	Genbank:YP_425121.1,GeneID:3834130	YP_425121.1
gene30	11.351	13.0567	Rru_A0030	hypothetical protein	Rru_A0030	YP_425122.1	Genbank:YP_425122.1,GeneID:3834131	YP_425122.1
gene31	22.6923	22.6729	Rru_A0031	LysR family transcriptional regulator	Rru_A0031	YP_425123.1	InterPro:IPR000847,InterPro:IPR005119,Genbank:YP_425123.1,GeneID:3834132	YP_425123.1
gene32	130.699	128.004	Rru_A0032	TPR repeat-containing protein	Rru_A0032	YP_425124.1	InterPro:IPR001440,Genbank:YP_425124.1,GeneID:3834133	YP_425124.1
gene33	46.8783	45.1413	Rru_A0033	cytochrome C biogenesis protein	Rru_A0033	YP_425125.1	InterPro:IPR005616,Genbank:YP_425125.1,GeneID:3834134	YP_425125.1
gene34	97.9764	102.274	Rru_A0034	periplasmic protein thiol-disulfide oxidoreductase DsbE	Rru_A0034	YP_425126.1	InterPro:IPR004799,InterPro:IPR006662,InterPro:IPR006663,InterPro:IPR011594,Genbank:YP_425126.1,GeneID:3834135	YP_425126.1
gene35	327.551	337.595	Rru_A0035	cytochrome C biogenesis protein CcmF	Rru_A0035	YP_425127.1	InterPro:IPR002541,InterPro:IPR003567,InterPro:IPR003568,Genbank:YP_425127.1,GeneID:3834136	YP_425127.1
gene36	112.819	112.36	Rru_A0036	cytochrome C biogenesis protein CcmE	Rru_A0036	YP_425128.1	InterPro:IPR004329,Genbank:YP_425128.1,GeneID:3834137	YP_425128.1
gene37	41.9723	43.1533	Rru_A0037	Heme exporter protein CcmD	Rru_A0037	YP_425129.1	InterPro:IPR007078,Genbank:YP_425129.1,GeneID:3834138	YP_425129.1
gene38	223.587	169.36	Rru_A0038	cytochrome C biogenesis protein CcmC	Rru_A0038	YP_425130.1	InterPro:IPR002541,InterPro:IPR003557,Genbank:YP_425130.1,GeneID:3834139	YP_425130.1
gene39	83.2192	76.0689	Rru_A0039	cytochrome C biogenesis protein CcmB	Rru_A0039	YP_425131.1	InterPro:IPR003544,Genbank:YP_425131.1,GeneID:3834369	YP_425131.1
gene40	149.876	160.512	Rru_A0040	cytochrome c biogenesis protein CcmA	Rru_A0040	YP_425132.1	InterPro:IPR001687,InterPro:IPR003439,InterPro:IPR003593,InterPro:IPR005895,Genbank:YP_425132.1,GeneID:3834370	YP_425132.1
gene41	77.7377	68.6371	Rru_A0041	cytochrome c%2C class II	Rru_A0041	YP_425133.1	InterPro:IPR002321,Genbank:YP_425133.1,GeneID:3834371	YP_425133.1
gene42	11.1009	11.9028	Rru_A0042	hypothetical protein	Rru_A0042	YP_425134.1	Genbank:YP_425134.1,GeneID:3834372	YP_425134.1
gene43	244.259	194.537	Rru_A0043	UDP-3-O-%5B3-hydroxymyristoyl%5D glucosamine N-acyltransferase	Rru_A0043	YP_425135.1	InterPro:IPR001451,InterPro:IPR007691,Genbank:YP_425135.1,GeneID:3834373	YP_425135.1
gene44	62.8848	54.109	Rru_A0044	acyl carrier protein	Rru_A0044	YP_425136.1	InterPro:IPR006163,Genbank:YP_425136.1,GeneID:3834374	YP_425136.1
gene45	180.375	126.475	Rru_A0045	3-oxoacyl-ACP synthase II	Rru_A0045	YP_425137.1	InterPro:IPR000794,Genbank:YP_425137.1,GeneID:3834375	YP_425137.1
gene46	43.1131	31.4082	Rru_A0046	hypothetical protein	Rru_A0046	YP_425138.1	InterPro:IPR007553,Genbank:YP_425138.1,GeneID:3834376	YP_425138.1
gene47	60.0148	59.6636	Rru_A0047	ABC transporter	Rru_A0047	YP_425139.1	InterPro:IPR000585,InterPro:IPR001687,InterPro:IPR003439,InterPro:IPR003593,Genbank:YP_425139.1,GeneID:3834377	YP_425139.1
gene48	36.1557	42.1225	Rru_A0048	lysine exporter protein LysE%2FYggA	Rru_A0048	YP_425140.1	InterPro:IPR001123,Genbank:YP_425140.1,GeneID:3834378	YP_425140.1
gene49	35.6136	38.9191	Rru_A0049	biotin%2Flipoyl attachment	Rru_A0049	YP_425141.1	InterPro:IPR000089,InterPro:IPR000131,InterPro:IPR001882,Genbank:YP_425141.1,GeneID:3834379	YP_425141.1
gene50	36.3139	38.7111	Rru_A0050	hypothetical protein	Rru_A0050	YP_425142.1	Genbank:YP_425142.1,GeneID:3834380	YP_425142.1
gene51	225.903	232.068	Rru_A0051	carboxyl transferase	Rru_A0051	YP_425143.1	InterPro:IPR000022,InterPro:IPR000438,Genbank:YP_425143.1,GeneID:3834381	YP_425143.1
gene52	224.261	191.962	Rru_A0052	biotin carboxylase	Rru_A0052	YP_425144.1	InterPro:IPR000089,InterPro:IPR001882,InterPro:IPR005479,InterPro:IPR005481,InterPro:IPR005482,Genbank:YP_425144.1,GeneID:3834382	YP_425144.1
gene53	145.21	124.054	Rru_A0053	carboxyl transferase	Rru_A0053	YP_425145.1	InterPro:IPR000022,InterPro:IPR000438,Genbank:YP_425145.1,GeneID:3834383	YP_425145.1
gene54	721.227	138.776	Rru_A0054	1-deoxy-D-xylulose-5-phosphate synthase	Rru_A0054	YP_425146.1	InterPro:IPR005474,InterPro:IPR005475,InterPro:IPR005476,InterPro:IPR005477,Genbank:YP_425146.1,GeneID:3834384	YP_425146.1
gene55	771.878	823.145	Rru_A0055	VacJ-like lipoprotein	Rru_A0055	YP_425147.1	InterPro:IPR007428,Genbank:YP_425147.1,GeneID:3834385	YP_425147.1
gene56	230.94	362.043	Rru_A0056	toluene tolerance	Rru_A0056	YP_425148.1	InterPro:IPR008869,Genbank:YP_425148.1,GeneID:3834386	YP_425148.1
gene57	356.81	387.258	Rru_A0057	hypothetical protein	Rru_A0057	YP_425149.1	Genbank:YP_425149.1,GeneID:3834387	YP_425149.1
gene58	152.011	203.775	Rru_A0058	dihydrokaempferol 4-reductase	Rru_A0058	YP_425150.1	InterPro:IPR001509,InterPro:IPR002198,InterPro:IPR002225,InterPro:IPR003869,InterPro:IPR005913,InterPro:IPR008030,Genbank:YP_425150.1,GeneID:3834100	YP_425150.1
gene59	1028.56	947.258	Rru_A0059	4-hydroxy-3-methylbut-2-enyl diphosphate reductase	Rru_A0059	YP_425151.1	InterPro:IPR003451,Genbank:YP_425151.1,GeneID:3834101	YP_425151.1
gene60	1342.37	1037.34	Rru_A0060	radical SAM family protein	Rru_A0060	YP_425152.1	InterPro:IPR007197,Genbank:YP_425152.1,GeneID:3834102	YP_425152.1
gene61	234.644	231.856	Rru_A0061	purine phosphorylase family protein 1	Rru_A0061	YP_425153.1	InterPro:IPR000845,Genbank:YP_425153.1,GeneID:3834103	YP_425153.1
gene62	1778.56	1697.75	Rru_A0062	terpene synthase	Rru_A0062	YP_425154.1	InterPro:IPR001330,InterPro:IPR002365,InterPro:IPR006400,Genbank:YP_425154.1,GeneID:3834104	YP_425154.1
gene63	56.1222	52.8134	Rru_A0063	amine oxidase	Rru_A0063	YP_425155.1	InterPro:IPR002937,Genbank:YP_425155.1,GeneID:3834105	YP_425155.1
gene64	142.693	119.504	Rru_A0064	squalene-phytoene synthase	Rru_A0064	YP_425156.1	InterPro:IPR001173,InterPro:IPR002060,Genbank:YP_425156.1,GeneID:3834106	YP_425156.1
gene65	65.5726	47.6144	Rru_A0065	squalene%2Fphytoene synthase	Rru_A0065	YP_425157.1	InterPro:IPR002060,Genbank:YP_425157.1,GeneID:3834107	YP_425157.1
gene66	130.984	136.638	Rru_A0066	PAS%2FPAC sensor Signal transduction histidine kinase	Rru_A0066	YP_425158.1	InterPro:IPR000014,InterPro:IPR000209,InterPro:IPR000700,InterPro:IPR001610,InterPro:IPR003594,InterPro:IPR003661,InterPro:IPR004358,InterPro:IPR005467,Genbank:YP_425158.1,GeneID:3834108	YP_425158.1
gene67	16.0301	16.9756	Rru_A0067	hypothetical protein	Rru_A0067	YP_425159.1	InterPro:IPR002837,Genbank:YP_425159.1,GeneID:3834109	YP_425159.1
gene68	78.1962	77.191	Rru_A0068	alpha%2Fbeta hydrolase	Rru_A0068	YP_425160.1	InterPro:IPR000073,InterPro:IPR000379,InterPro:IPR003089,Genbank:YP_425160.1,GeneID:3834110	YP_425160.1
gene69	195.806	221.579	Rru_A0069	ABC transporter	Rru_A0069	YP_425161.1	InterPro:IPR001687,InterPro:IPR003439,InterPro:IPR003593,Genbank:YP_425161.1,GeneID:3834111	YP_425161.1
gene70	111.735	108.698	Rru_A0070	hypothetical protein	Rru_A0070	YP_425162.1	InterPro:IPR000620,Genbank:YP_425162.1,GeneID:3834112	YP_425162.1
gene71	999.967	1233.07	Rru_A0071	hypothetical protein	Rru_A0071	YP_425163.1	Genbank:YP_425163.1,GeneID:3834113	YP_425163.1
gene72	873.034	728.251	Rru_A0072	heat shock protein 90	Rru_A0072	YP_425164.1	InterPro:IPR001404,InterPro:IPR003594,Genbank:YP_425164.1,GeneID:3834114	YP_425164.1
gene73	557.053	622.937	Rru_A0073	ribosomal subunit interface protein	Rru_A0073	YP_425165.1	Genbank:YP_425165.1,GeneID:3834115	YP_425165.1
gene74	884.432	978.774	Rru_A0074	helicase-like protein	Rru_A0074	YP_425166.1	InterPro:IPR001410,InterPro:IPR001650,Genbank:YP_425166.1,GeneID:3834116	YP_425166.1
gene75	83.0763	89.7447	Rru_A0075	RNA-binding S4	Rru_A0075	YP_425167.1	InterPro:IPR002942,Genbank:YP_425167.1,GeneID:3834117	YP_425167.1
gene76	107.03	88.0502	Rru_A0076	hypothetical protein	Rru_A0076	YP_425168.1	InterPro:IPR010755,Genbank:YP_425168.1,GeneID:3834118	YP_425168.1
gene77	140.479	141.73	Rru_A0077	4Fe-4S ferredoxin	Rru_A0077	YP_425169.1	InterPro:IPR000813,InterPro:IPR001450,InterPro:IPR002345,Genbank:YP_425169.1,GeneID:3834119	YP_425169.1
gene78	407.855	412.314	Rru_A0078	hypothetical protein	Rru_A0078	YP_425170.1	Genbank:YP_425170.1,GeneID:3834271	YP_425170.1
gene79	899.628	709.665	Rru_A0079	CarD family transcriptional regulator	Rru_A0079	YP_425171.1	InterPro:IPR003711,Genbank:YP_425171.1,GeneID:3834272	YP_425171.1
gene80	60.8308	58.8138	Rru_A0080	chemotaxis sensory transducer protein	Rru_A0080	YP_425172.1	InterPro:IPR004089,InterPro:IPR004090,Genbank:YP_425172.1,GeneID:3834273	YP_425172.1
gene81	10.577	14.9158	Rru_A0081	chemotaxis sensory transducer protein	Rru_A0081	YP_425173.1	InterPro:IPR004089,InterPro:IPR004090,Genbank:YP_425173.1,GeneID:3834274	YP_425173.1
gene82	60.4992	83.1528	Rru_A0082	chemotaxis sensory transducer protein	Rru_A0082	YP_425174.1	InterPro:IPR004089,InterPro:IPR004090,Genbank:YP_425174.1,GeneID:3834275	YP_425174.1
gene83	13.5698	20.8518	Rru_A0083	nuclease%2C SNase-like	Rru_A0083	YP_425175.1	InterPro:IPR006021,Genbank:YP_425175.1,GeneID:3834276	YP_425175.1
gene84	70.4622	76.4278	Rru_A0084	prolyl aminopeptidase	Rru_A0084	YP_425176.1	InterPro:IPR000073,InterPro:IPR000379,InterPro:IPR002410,InterPro:IPR003089,InterPro:IPR005944,Genbank:YP_425176.1,GeneID:3834277	YP_425176.1
gene85	75.7288	77.0392	Rru_A0085	response regulator receiver modulated diguanylate cyclase	Rru_A0085	YP_425177.1	InterPro:IPR000160,InterPro:IPR001789,InterPro:IPR008262,Genbank:YP_425177.1,GeneID:3834278	YP_425177.1
gene86	13.9851	12.3516	Rru_A0086	hypothetical protein	Rru_A0086	YP_425178.1	InterPro:IPR003791,Genbank:YP_425178.1,GeneID:3834279	YP_425178.1
gene87	40.6047	41.5092	Rru_A0087	hypothetical protein	Rru_A0087	YP_425179.1	InterPro:IPR000205,InterPro:IPR000759,InterPro:IPR001327,InterPro:IPR004792,Genbank:YP_425179.1,GeneID:3834280	YP_425179.1
gene88	344.985	496.289	Rru_A0088	zinc-containing alcohol dehydrogenase superfamily protein	Rru_A0088	YP_425180.1	InterPro:IPR000209,InterPro:IPR002085,Genbank:YP_425180.1,GeneID:3834281	YP_425180.1
gene89	49.6603	50.0392	Rru_A0089	ATP-dependent DNA helicase RecQ	Rru_A0089	YP_425181.1	InterPro:IPR001410,InterPro:IPR001650,InterPro:IPR002121,InterPro:IPR004589,InterPro:IPR006293,InterPro:IPR011545,Genbank:YP_425181.1,GeneID:3834282	YP_425181.1
gene90	5.8531	7.2875	Rru_A0090	prevent-host-death protein	Rru_A0090	YP_425182.1	InterPro:IPR002453,InterPro:IPR003756,InterPro:IPR006442,Genbank:YP_425182.1,GeneID:3834283	YP_425182.1
gene91	10.0313	12.0794	Rru_A0091	twitching motility protein PilT	Rru_A0091	YP_425183.1	InterPro:IPR002716,Genbank:YP_425183.1,GeneID:3834284	YP_425183.1
gene92	313.019	388.898	Rru_A0092	extracellular solute-binding protein	Rru_A0092	YP_425184.1	InterPro:IPR006059,Genbank:YP_425184.1,GeneID:3834285	YP_425184.1
gene93	79.7782	93.71	Rru_A0093	binding-protein dependent transport system inner membrane protein	Rru_A0093	YP_425185.1	InterPro:IPR000515,InterPro:IPR002453,Genbank:YP_425185.1,GeneID:3834286	YP_425185.1
gene94	89.673	100.546	Rru_A0094	binding-protein dependent transport system inner membrane protein	Rru_A0094	YP_425186.1	InterPro:IPR000515,Genbank:YP_425186.1,GeneID:3834287	YP_425186.1
gene95	92.3663	99.2301	Rru_A0095	ABC transporter	Rru_A0095	YP_425187.1	InterPro:IPR001687,InterPro:IPR003439,InterPro:IPR003593,InterPro:IPR005116,Genbank:YP_425187.1,GeneID:3834288	YP_425187.1
gene96	82.0645	85.9668	Rru_A0096	secretion protein HlyD	Rru_A0096	YP_425188.1	InterPro:IPR006143,Genbank:YP_425188.1,GeneID:3834289	YP_425188.1
gene97	37.5272	39.3137	Rru_A0097	class I peptide chain release factor	Rru_A0097	YP_425189.1	InterPro:IPR000352,Genbank:YP_425189.1,GeneID:3833851	YP_425189.1
gene98	132.908	117.195	Rru_A0098	cystathionine gamma-synthase	Rru_A0098	YP_425190.1	InterPro:IPR000277,InterPro:IPR001597,InterPro:IPR004839,Genbank:YP_425190.1,GeneID:3833852	YP_425190.1
gene99	179.515	153.242	Rru_A0099	serine phosphatase	Rru_A0099	YP_425191.1	InterPro:IPR001932,InterPro:IPR002035,InterPro:IPR003660,InterPro:IPR010822,Genbank:YP_425191.1,GeneID:3833853	YP_425191.1
gene100	57.519	50.3235	Rru_A0100	hypothetical protein	Rru_A0100	YP_425192.1	InterPro:IPR002645,Genbank:YP_425192.1,GeneID:3833854	YP_425192.1
gene101	57.9741	50.3879	Rru_A0101	hypothetical protein	Rru_A0101	YP_425193.1	Genbank:YP_425193.1,GeneID:3833855	YP_425193.1
gene102	126.896	111.401	Rru_A0102	diguanylate cyclase	Rru_A0102	YP_425194.1	InterPro:IPR000160,Genbank:YP_425194.1,GeneID:3833856	YP_425194.1
gene103	67.8808	71.2597	Rru_A0103	slyX	Rru_A0103	YP_425195.1	InterPro:IPR007236,Genbank:YP_425195.1,GeneID:3833857	YP_425195.1
gene105	3769.92	6250.98	Rru_A0104	alpha-2-macroglobulin-like protein	Rru_A0104	YP_425196.1	InterPro:IPR002890,InterPro:IPR011625,Genbank:YP_425196.1,GeneID:3833859	YP_425196.1
gene106	354.457	600.799	Rru_A0105	penicillin-binding protein 1C	Rru_A0105	YP_425197.1	InterPro:IPR001264,InterPro:IPR001460,InterPro:IPR011815,Genbank:YP_425197.1,GeneID:3833860	YP_425197.1
gene107	161.247	237.791	Rru_A0106	hypothetical protein	Rru_A0106	YP_425198.1	InterPro:IPR001440,InterPro:IPR011717,Genbank:YP_425198.1,GeneID:3833861	YP_425198.1
gene108	110.356	156.333	Rru_A0107	MSHA biogenesis protein MshM	Rru_A0107	YP_425199.1	Genbank:YP_425199.1,GeneID:3833862	YP_425199.1
gene109	13.6459	19.1752	Rru_A0108	peptidase A24A%2C prepilin type IV	Rru_A0108	YP_425200.1	InterPro:IPR000045,Genbank:YP_425200.1,GeneID:3833863	YP_425200.1
gene110	13.2119	17.5802	Rru_A0109	type II and III secretion system protein	Rru_A0109	YP_425201.1	InterPro:IPR000864,InterPro:IPR001775,InterPro:IPR004846,Genbank:YP_425201.1,GeneID:3833864	YP_425201.1
gene111	3.62837	5.7384	Rru_A0110	hypothetical protein	Rru_A0110	YP_425202.1	Genbank:YP_425202.1,GeneID:3833865	YP_425202.1
gene112	2.22275	2.99269	Rru_A0111	hypothetical protein	Rru_A0111	YP_425203.1	Genbank:YP_425203.1,GeneID:3833866	YP_425203.1
gene113	6.31332	10.0246	Rru_A0112	hypothetical protein	Rru_A0112	YP_425204.1	InterPro:IPR001120,Genbank:YP_425204.1,GeneID:3833867	YP_425204.1
gene114	191.177	232.966	Rru_A0113	type II secretion system protein E	Rru_A0113	YP_425205.1	InterPro:IPR001482,InterPro:IPR001687,InterPro:IPR003593,InterPro:IPR007831,Genbank:YP_425205.1,GeneID:3833868	YP_425205.1
gene115	35.3382	44.2047	Rru_A0114	type II secretion system protein	Rru_A0114	YP_425206.1	InterPro:IPR001992,InterPro:IPR003004,Genbank:YP_425206.1,GeneID:3833869	YP_425206.1
gene116	11.3577	16.0557	Rru_A0115	hypothetical protein	Rru_A0115	YP_425207.1	Genbank:YP_425207.1,GeneID:3834176	YP_425207.1
gene117	5.09407	7.71992	Rru_A0116	hypothetical protein	Rru_A0116	YP_425208.1	Genbank:YP_425208.1,GeneID:3834177	YP_425208.1
gene118	6.28313	7.09665	Rru_A0117	ABC transporter	Rru_A0117	YP_425209.1	InterPro:IPR001687,InterPro:IPR003439,InterPro:IPR003593,Genbank:YP_425209.1,GeneID:3834178	YP_425209.1
gene119	65.2564	76.6817	Rru_A0118	type II secretion system protein E	Rru_A0118	YP_425210.1	InterPro:IPR001482,InterPro:IPR003593,Genbank:YP_425210.1,GeneID:3834179	YP_425210.1
gene120	30.0494	18.2713	Rru_A0119	hypothetical protein	Rru_A0119	YP_425211.1	InterPro:IPR009760,Genbank:YP_425211.1,GeneID:3834180	YP_425211.1
gene121	32.7752	45.1336	Rru_A0120	chemotaxis sensory transducer protein	Rru_A0120	YP_425212.1	InterPro:IPR004089,InterPro:IPR004090,Genbank:YP_425212.1,GeneID:3834181	YP_425212.1
gene122	20.6994	26.6382	Rru_A0121	hypothetical protein	Rru_A0121	YP_425213.1	Genbank:YP_425213.1,GeneID:3834182	YP_425213.1
gene123	21.9351	21.3495	Rru_A0122	hypothetical protein	Rru_A0122	YP_425214.1	Genbank:YP_425214.1,GeneID:3834183	YP_425214.1
gene124	77.7342	71.6277	Rru_A0123	D-beta-D-heptose 1-phosphate adenylyltransferase %2F D-alpha%2Cbeta-D-heptose 7-phosphate 1-kinase	Rru_A0123	YP_425215.1	InterPro:IPR004820,InterPro:IPR004821,InterPro:IPR011611,InterPro:IPR011913,InterPro:IPR011914,Genbank:YP_425215.1,GeneID:3834184	YP_425215.1
gene125	94.3311	101.907	Rru_A0124	diguanylate phosphodiesterase	Rru_A0124	YP_425216.1	InterPro:IPR001633,Genbank:YP_425216.1,GeneID:3834185	YP_425216.1
gene126	58.101	64.3735	Rru_A0125	diguanylate phosphodiesterase	Rru_A0125	YP_425217.1	Genbank:YP_425217.1,GeneID:3834186	YP_425217.1
gene127	73.0654	78.262	Rru_A0126	ABC transporter	Rru_A0126	YP_425218.1	InterPro:IPR001687,InterPro:IPR003439,InterPro:IPR003593,Genbank:YP_425218.1,GeneID:3834187	YP_425218.1
gene128	86.3969	88.5655	Rru_A0127	ABC transporter	Rru_A0127	YP_425219.1	InterPro:IPR000412,Genbank:YP_425219.1,GeneID:3834188	YP_425219.1
gene129	160.907	196.898	Rru_A0128	Na%2B%2FH%2B antiporter NhaA	Rru_A0128	YP_425220.1	InterPro:IPR004670,Genbank:YP_425220.1,GeneID:3834189	YP_425220.1
gene130	20.374	28.2841	Rru_A0129	hypothetical protein	Rru_A0129	YP_425221.1	Genbank:YP_425221.1,GeneID:3834190	YP_425221.1
gene132	106.63	96.8299	Rru_A0130	chemotaxis sensory transducer protein	Rru_A0130	YP_425222.1	InterPro:IPR000700,InterPro:IPR001610,InterPro:IPR004089,Genbank:YP_425222.1,GeneID:3834192	YP_425222.1
gene133	451.504	500.718	Rru_A0131	response regulator receiver %28CheY%29 and unknown domain-containing protein	Rru_A0131	YP_425223.1	InterPro:IPR001789,Genbank:YP_425223.1,GeneID:3834193	YP_425223.1
gene134	135.541	131.212	Rru_A0132	peptidase S13%2C D-Ala-D-Ala carboxypeptidase C	Rru_A0132	YP_425224.1	InterPro:IPR000667,Genbank:YP_425224.1,GeneID:3834540	YP_425224.1
gene135	17.7174	21.7637	Rru_A0133	group 1 glycosyl transferase	Rru_A0133	YP_425225.1	InterPro:IPR001296,Genbank:YP_425225.1,GeneID:3834541	YP_425225.1
gene136	401.052	481.779	Rru_A0134	succinate semialdehyde dehydrogenase	Rru_A0134	YP_425226.1	InterPro:IPR002086,InterPro:IPR010102,Genbank:YP_425226.1,GeneID:3834542	YP_425226.1
gene137	46.0761	54.3855	Rru_A0135	molybdenum ABC transporter ATP-binding protein	Rru_A0135	YP_425227.1	Genbank:YP_425227.1,GeneID:3834543	YP_425227.1
gene138	80.0007	61.8206	Rru_A0136	hypothetical protein	Rru_A0136	YP_425228.1	InterPro:IPR000620,Genbank:YP_425228.1,GeneID:3834544	YP_425228.1
gene139	104.47	113.001	Rru_A0137	TRAP transporter solute receptor TAXI family protein	Rru_A0137	YP_425229.1	InterPro:IPR011852,Genbank:YP_425229.1,GeneID:3834545	YP_425229.1
gene140	192.357	177.601	Rru_A0138	leucyl aminopeptidase	Rru_A0138	YP_425230.1	InterPro:IPR000819,InterPro:IPR008283,Genbank:YP_425230.1,GeneID:3834546	YP_425230.1
gene141	34.1531	32.4358	Rru_A0139	MarR family transcriptional regulator	Rru_A0139	YP_425231.1	InterPro:IPR000835,Genbank:YP_425231.1,GeneID:3834547	YP_425231.1
gene142	38.5502	39.7925	Rru_A0140	AraC family transcriptional regulator	Rru_A0140	YP_425232.1	InterPro:IPR000005,InterPro:IPR003313,InterPro:IPR007113,Genbank:YP_425232.1,GeneID:3834548	YP_425232.1
gene143	69.8423	80.2732	Rru_A0141	delta-aminolevulinic acid dehydratase	Rru_A0141	YP_425233.1	InterPro:IPR001731,Genbank:YP_425233.1,GeneID:3834549	YP_425233.1
gene144	437.695	562.936	Rru_A0142	cyclase	Rru_A0142	YP_425234.1	InterPro:IPR007325,Genbank:YP_425234.1,GeneID:3834550	YP_425234.1
gene145	40.5408	46.579	Rru_A0143	N-acetyltransferase GCN5	Rru_A0143	YP_425235.1	InterPro:IPR000182,Genbank:YP_425235.1,GeneID:3834551	YP_425235.1
gene146	286.735	311.776	Rru_A0144	NADH:flavin oxidoreductase	Rru_A0144	YP_425236.1	InterPro:IPR001155,Genbank:YP_425236.1,GeneID:3834552	YP_425236.1
gene147	35.473	30.6203	Rru_A0145	TetR family transcriptional regulator	Rru_A0145	YP_425237.1	InterPro:IPR000169,InterPro:IPR001647,Genbank:YP_425237.1,GeneID:3834553	YP_425237.1
gene148	120.701	100.245	Rru_A0146	inorganic pyrophosphatase	Rru_A0146	YP_425238.1	InterPro:IPR008162,InterPro:IPR008163,Genbank:YP_425238.1,GeneID:3834554	YP_425238.1
gene149	63.4907	66.9575	Rru_A0147	major facilitator transporter	Rru_A0147	YP_425239.1	InterPro:IPR011701,Genbank:YP_425239.1,GeneID:3834555	YP_425239.1
gene150	622.303	421.631	Rru_A0148	GTP-binding protein TypA	Rru_A0148	YP_425240.1	InterPro:IPR000640,InterPro:IPR000795,InterPro:IPR002917,InterPro:IPR004161,InterPro:IPR005225,InterPro:IPR006298,Genbank:YP_425240.1,GeneID:3834556	YP_425240.1
gene151	316.242	236.946	Rru_A0149	PfkB protein	Rru_A0149	YP_425241.1	InterPro:IPR002173,InterPro:IPR011611,Genbank:YP_425241.1,GeneID:3834557	YP_425241.1
gene152	96.4112	88.071	Rru_A0150	hypothetical protein	Rru_A0150	YP_425242.1	Genbank:YP_425242.1,GeneID:3834558	YP_425242.1
gene153	261.046	252.829	Rru_A0151	hypothetical protein	Rru_A0151	YP_425243.1	Genbank:YP_425243.1,GeneID:3834559	YP_425243.1
gene154	88.9119	88.7314	Rru_A0152	hypothetical protein	Rru_A0152	YP_425244.1	Genbank:YP_425244.1,GeneID:3833682	YP_425244.1
gene155	34.8928	24.5915	Rru_A0153	DNA-%28apurinic or apyrimidinic site%29 lyase %2F endonuclease III	Rru_A0153	YP_425245.1	InterPro:IPR000445,InterPro:IPR003265,InterPro:IPR004036,InterPro:IPR005759,Genbank:YP_425245.1,GeneID:3833683	YP_425245.1
gene156	159.392	82.3814	Rru_A0154	dihydrodipicolinate reductase	Rru_A0154	YP_425246.1	InterPro:IPR000846,InterPro:IPR011770,Genbank:YP_425246.1,GeneID:3833684	YP_425246.1
gene157	67.3493	57.0388	Rru_A0155	TetR family transcriptional regulator	Rru_A0155	YP_425247.1	InterPro:IPR001647,Genbank:YP_425247.1,GeneID:3833685	YP_425247.1
gene158	91.2468	96.1631	Rru_A0156	secretion protein HlyD	Rru_A0156	YP_425248.1	InterPro:IPR003997,InterPro:IPR006143,Genbank:YP_425248.1,GeneID:3833686	YP_425248.1
gene159	76.9237	74.576	Rru_A0157	EmrB%2FQacA family drug resistance transporter	Rru_A0157	YP_425249.1	InterPro:IPR004638,InterPro:IPR007114,InterPro:IPR011701,Genbank:YP_425249.1,GeneID:3833687	YP_425249.1
gene160	199.144	159.996	Rru_A0158	methyl-accepting chemotaxis sensory transducer	Rru_A0158	YP_425250.1	InterPro:IPR000727,InterPro:IPR003660,InterPro:IPR004089,Genbank:YP_425250.1,GeneID:3833688	YP_425250.1
gene161	214.62	228.561	Rru_A0159	exodeoxyribonuclease VII large subunit	Rru_A0159	YP_425251.1	InterPro:IPR003753,InterPro:IPR004365,Genbank:YP_425251.1,GeneID:3833689	YP_425251.1
gene162	225.382	280.195	Rru_A0160	hypothetical protein	Rru_A0160	YP_425252.1	Genbank:YP_425252.1,GeneID:3833690	YP_425252.1
gene163	906.467	867.06	Rru_A0161	chaperonin Cpn10	Rru_A0161	YP_425253.1	InterPro:IPR001476,Genbank:YP_425253.1,GeneID:3833691	YP_425253.1
gene165	50.2709	25.965	Rru_A0163	XRE family transcriptional regulator	Rru_A0163	YP_425255.1	InterPro:IPR001387,Genbank:YP_425255.1,GeneID:3833693	YP_425255.1
gene166	89.975	48.4801	Rru_A0164	sulfate transporter%2Fantisigma-factor antagonist	Rru_A0164	YP_425256.1	InterPro:IPR002645,InterPro:IPR006043,InterPro:IPR011547,Genbank:YP_425256.1,GeneID:3833694	YP_425256.1
gene173	33.1768	38.3391	Rru_A0165	hypothetical protein	Rru_A0165	YP_425257.1	Genbank:YP_425257.1,GeneID:3834143	YP_425257.1
gene174	4.7759	5.16943	Rru_A0168	hypothetical protein	Rru_A0168	YP_425260.1	InterPro:IPR010152,Genbank:YP_425260.1,GeneID:3834146	YP_425260.1
gene175	13.905	17.9708	Rru_A0169	CRISPR-associated Cas1 family protein	Rru_A0169	YP_425261.1	InterPro:IPR002729,Genbank:YP_425261.1,GeneID:3834147	YP_425261.1
gene176	7.71734	9.66444	Rru_A0170	CRISPR-associated Cse3 family protein	Rru_A0170	YP_425262.1	InterPro:IPR010179,Genbank:YP_425262.1,GeneID:3834148	YP_425262.1
gene177	8.8277	11.2982	Rru_A0171	CRISPR-associated Cas5e family protein	Rru_A0171	YP_425263.1	InterPro:IPR010147,Genbank:YP_425263.1,GeneID:3834149	YP_425263.1
gene178	15.6815	21.5607	Rru_A0172	CRISPR-associated Cse4 family protein	Rru_A0172	YP_425264.1	InterPro:IPR010148,Genbank:YP_425264.1,GeneID:3834150	YP_425264.1
gene179	3.85546	5.64294	Rru_A0173	CRISPR-associated Cse2 family protein	Rru_A0173	YP_425265.1	Genbank:YP_425265.1,GeneID:3834151	YP_425265.1
gene180	10.053	14.5789	Rru_A0174	CRISPR-associated Cse1 family protein	Rru_A0174	YP_425266.1	Genbank:YP_425266.1,GeneID:3834152	YP_425266.1
gene181	40.1601	45.8225	Rru_A0175	CRISPR-associated helicase Cas3 family protein	Rru_A0175	YP_425267.1	InterPro:IPR001650,InterPro:IPR006474,Genbank:YP_425267.1,GeneID:3834153	YP_425267.1
gene182	6.84139	8.99975	Rru_A0176	acetylornithine aminotransferase	Rru_A0176	YP_425268.1	InterPro:IPR005814,Genbank:YP_425268.1,GeneID:3834154	YP_425268.1
gene183	7.03999	10.9691	Rru_A0177	lytic transglycosylase%2C catalytic	Rru_A0177	YP_425269.1	InterPro:IPR008258,Genbank:YP_425269.1,GeneID:3834155	YP_425269.1
gene184	16.3375	22.5628	Rru_A0178	CRISPR-associated Cas2 family protein	Rru_A0178	YP_425270.1	Genbank:YP_425270.1,GeneID:3834156	YP_425270.1
gene185	93.2583	128.088	Rru_A0179	CRISPR-associated Cas1%2FCas4 family protein	Rru_A0179	YP_425271.1	InterPro:IPR002729,InterPro:IPR002785,Genbank:YP_425271.1,GeneID:3833870	YP_425271.1
gene186	20.8616	28.8549	Rru_A0180	hypothetical protein	Rru_A0180	YP_425272.1	Genbank:YP_425272.1,GeneID:3833871	YP_425272.1
gene187	17.1181	23.1582	Rru_A0181	hypothetical protein	Rru_A0181	YP_425273.1	Genbank:YP_425273.1,GeneID:3833872	YP_425273.1
gene188	126.376	173.685	Rru_A0182	hypothetical protein	Rru_A0182	YP_425274.1	Genbank:YP_425274.1,GeneID:3833873	YP_425274.1
gene189	130.05	169.245	Rru_A0183	cold-shock DNA-binding protein family protein	Rru_A0183	YP_425275.1	InterPro:IPR002059,Genbank:YP_425275.1,GeneID:3833874	YP_425275.1
gene190	48.095	61.4056	Rru_A0184	hypothetical protein	Rru_A0184	YP_425276.1	InterPro:IPR005537,Genbank:YP_425276.1,GeneID:3833875	YP_425276.1
gene191	52.4551	66.8792	Rru_A0185	hypothetical protein	Rru_A0185	YP_425277.1	Genbank:YP_425277.1,GeneID:3833876	YP_425277.1
gene192	62.0481	77.2813	Rru_A0186	hypothetical protein	Rru_A0186	YP_425278.1	Genbank:YP_425278.1,GeneID:3833877	YP_425278.1
gene193	2.59571	3.48881	Rru_A0187	hypothetical protein	Rru_A0187	YP_425279.1	Genbank:YP_425279.1,GeneID:3833878	YP_425279.1
gene194	18.1211	19.4826	Rru_A0188	ABC transporter	Rru_A0188	YP_425280.1	InterPro:IPR001140,InterPro:IPR001687,InterPro:IPR003439,InterPro:IPR003593,Genbank:YP_425280.1,GeneID:3833879	YP_425280.1
gene195	20.6265	24.8744	Rru_A0189	ABC transporter transmembrane region	Rru_A0189	YP_425281.1	InterPro:IPR001140,InterPro:IPR001687,InterPro:IPR003439,InterPro:IPR003593,Genbank:YP_425281.1,GeneID:3833880	YP_425281.1
gene196	35.7441	44.4711	Rru_A0190	TonB-dependent receptor	Rru_A0190	YP_425282.1	InterPro:IPR000531,Genbank:YP_425282.1,GeneID:3833881	YP_425282.1
gene197	20.2008	19.15	Rru_A0191	aspartate 1-decarboxylase-like protein	Rru_A0191	YP_425283.1	InterPro:IPR003190,Genbank:YP_425283.1,GeneID:3833882	YP_425283.1
gene198	216.476	206.553	Rru_A0192	multi anti extrusion protein MatE	Rru_A0192	YP_425284.1	InterPro:IPR002528,Genbank:YP_425284.1,GeneID:3833883	YP_425284.1
gene199	20.4284	25.3962	Rru_A0193	beta-ketoacyl synthase	Rru_A0193	YP_425285.1	InterPro:IPR000794,Genbank:YP_425285.1,GeneID:3833884	YP_425285.1
gene200	10.6925	16.1336	Rru_A0194	hypothetical protein	Rru_A0194	YP_425286.1	InterPro:IPR003231,InterPro:IPR006163,Genbank:YP_425286.1,GeneID:3833885	YP_425286.1
gene201	151.126	197.108	Rru_A0195	hypothetical protein	Rru_A0195	YP_425287.1	InterPro:IPR000425,Genbank:YP_425287.1,GeneID:3833886	YP_425287.1
gene202	14.8049	19.8917	Rru_A0196	hypothetical protein	Rru_A0196	YP_425288.1	Genbank:YP_425288.1,GeneID:3833887	YP_425288.1
gene203	13.889	17.9137	Rru_A0197	hypothetical protein	Rru_A0197	YP_425289.1	Genbank:YP_425289.1,GeneID:3833888	YP_425289.1
gene204	27.7414	35.6407	Rru_A0198	hypothetical protein	Rru_A0198	YP_425290.1	Genbank:YP_425290.1,GeneID:3834310	YP_425290.1
gene205	8.47079	11.8743	Rru_A0199	hypothetical protein	Rru_A0199	YP_425291.1	Genbank:YP_425291.1,GeneID:3834311	YP_425291.1
gene206	48.1067	58.3305	Rru_A0200	restriction endonuclease	Rru_A0200	YP_425292.1	InterPro:IPR007560,Genbank:YP_425292.1,GeneID:3834312	YP_425292.1
gene207	17.0531	12.1137	Rru_A0201	endonuclease%2Fexonuclease%2Fphosphatase	Rru_A0201	YP_425293.1	InterPro:IPR005135,Genbank:YP_425293.1,GeneID:3834313	YP_425293.1
gene208	284.278	176.397	Rru_A0202	phospholipase D%2Ftransphosphatidylase	Rru_A0202	YP_425294.1	InterPro:IPR001736,Genbank:YP_425294.1,GeneID:3834314	YP_425294.1
gene209	158.125	90.0243	Rru_A0203	hypothetical protein	Rru_A0203	YP_425295.1	Genbank:YP_425295.1,GeneID:3834315	YP_425295.1
gene210	36.1474	43.1444	Rru_A0204	transcriptional regulator BolA	Rru_A0204	YP_425296.1	InterPro:IPR002634,Genbank:YP_425296.1,GeneID:3834316	YP_425296.1
gene211	85.5268	88.6023	Rru_A0205	heat shock protein DnaJ-like	Rru_A0205	YP_425297.1	InterPro:IPR001623,Genbank:YP_425297.1,GeneID:3834317	YP_425297.1
gene212	166.126	131.623	Rru_A0206	hydrogenobyrinic acid a%2Cc-diamide cobaltochelatase	Rru_A0206	YP_425298.1	InterPro:IPR006537,Genbank:YP_425298.1,GeneID:3834318	YP_425298.1
gene213	229.944	180.025	Rru_A0207	cobalt chelatase subunit CobT	Rru_A0207	YP_425299.1	InterPro:IPR002035,InterPro:IPR006538,Genbank:YP_425299.1,GeneID:3834319	YP_425299.1
gene214	249.798	221.11	Rru_A0208	SNF2 helicase-like protein	Rru_A0208	YP_425300.1	InterPro:IPR000330,InterPro:IPR001650,InterPro:IPR007527,InterPro:IPR011545,Genbank:YP_425300.1,GeneID:3834320	YP_425300.1
gene215	60.5807	69.9103	Rru_A0209	extradiol ring-cleavage dioxygenase III subunit B	Rru_A0209	YP_425301.1	InterPro:IPR004183,Genbank:YP_425301.1,GeneID:3834321	YP_425301.1
gene217	113.203	91.0666	Rru_A0211	hypothetical protein	Rru_A0211	YP_425303.1	InterPro:IPR003882,Genbank:YP_425303.1,GeneID:3834323	YP_425303.1
gene218	87.0261	80.2509	Rru_A0212	hypothetical protein	Rru_A0212	YP_425304.1	Genbank:YP_425304.1,GeneID:3834324	YP_425304.1
gene219	353.682	296.017	Rru_A0213	hypothetical protein	Rru_A0213	YP_425305.1	Genbank:YP_425305.1,GeneID:3834325	YP_425305.1
gene220	343.403	293.882	Rru_A0214	MutT%2Fnudix family protein	Rru_A0214	YP_425306.1	Genbank:YP_425306.1,GeneID:3834326	YP_425306.1
gene221	926.606	103.049	Rru_A0215	hypothetical protein	Rru_A0215	YP_425307.1	InterPro:IPR000620,Genbank:YP_425307.1,GeneID:3834327	YP_425307.1
gene222	15.1146	14.3616	Rru_A0216	AsnC family transcriptional regulator	Rru_A0216	YP_425308.1	InterPro:IPR000485,Genbank:YP_425308.1,GeneID:3834328	YP_425308.1
gene223	415.621	346.145	Rru_A0217	citrate lyase	Rru_A0217	YP_425309.1	InterPro:IPR005000,Genbank:YP_425309.1,GeneID:3834329	YP_425309.1
gene224	335.445	233.43	Rru_A0218	acetyl-CoA carboxylase carboxyltransferase subunit alpha	Rru_A0218	YP_425310.1	InterPro:IPR001095,Genbank:YP_425310.1,GeneID:3834612	YP_425310.1
gene225	185.954	168.124	Rru_A0219	hypothetical protein	Rru_A0219	YP_425311.1	Genbank:YP_425311.1,GeneID:3834613	YP_425311.1
gene226	92.8338	88.4495	Rru_A0220	hypothetical protein	Rru_A0220	YP_425312.1	Genbank:YP_425312.1,GeneID:3834614	YP_425312.1
gene228	1321.61	1388.26	Rru_A0222	glyceraldehyde-3-phosphate dehydrogenase	Rru_A0222	YP_425314.1	InterPro:IPR000173,InterPro:IPR006424,Genbank:YP_425314.1,GeneID:3834616	YP_425314.1
gene229	59.0102	53.2458	Rru_A0223	polyphosphate:AMP phosphotransferase	Rru_A0223	YP_425315.1	InterPro:IPR005660,Genbank:YP_425315.1,GeneID:3834617	YP_425315.1
gene230	19.0427	17.1171	Rru_A0224	L-lysine 2%2C3-aminomutase	Rru_A0224	YP_425316.1	InterPro:IPR003739,InterPro:IPR007197,Genbank:YP_425316.1,GeneID:3834618	YP_425316.1
gene231	11.5173	8.81528	Rru_A0225	metal dependent phosphohydrolase%2C HD region	Rru_A0225	YP_425317.1	InterPro:IPR006674,Genbank:YP_425317.1,GeneID:3834619	YP_425317.1
gene232	50.3934	34.068	Rru_A0226	major facilitator transporter	Rru_A0226	YP_425318.1	InterPro:IPR007114,InterPro:IPR011701,Genbank:YP_425318.1,GeneID:3834620	YP_425318.1
gene233	15.0833	13.3237	Rru_A0227	hypothetical protein	Rru_A0227	YP_425319.1	Genbank:YP_425319.1,GeneID:3834621	YP_425319.1
gene234	62.078	59.6437	Rru_A0228	twin-arginine translocation pathway signal	Rru_A0228	YP_425320.1	InterPro:IPR000871,InterPro:IPR001466,InterPro:IPR006311,Genbank:YP_425320.1,GeneID:3834622	YP_425320.1
gene235	118.599	128.33	Rru_A0229	group 1 glycosyl transferase	Rru_A0229	YP_425321.1	InterPro:IPR001296,Genbank:YP_425321.1,GeneID:3834623	YP_425321.1
gene236	134.145	88.1451	Rru_A0230	asparagine synthase	Rru_A0230	YP_425322.1	InterPro:IPR000583,InterPro:IPR001962,InterPro:IPR006426,Genbank:YP_425322.1,GeneID:3834624	YP_425322.1
gene237	64.8444	65.9695	Rru_A0231	hypothetical protein	Rru_A0231	YP_425323.1	Genbank:YP_425323.1,GeneID:3834625	YP_425323.1
gene238	576.05	670.287	Rru_A0232	hypothetical protein	Rru_A0232	YP_425324.1	Genbank:YP_425324.1,GeneID:3834626	YP_425324.1
gene239	48.8561	57.6396	Rru_A0233	hypothetical protein	Rru_A0233	YP_425325.1	Genbank:YP_425325.1,GeneID:3834627	YP_425325.1
gene240	11.3665	17.0348	Rru_A0234	hypothetical protein	Rru_A0234	YP_425326.1	Genbank:YP_425326.1,GeneID:3834628	YP_425326.1
gene242	11.9226	13.5242	Rru_A0236	camphor resistance protein CrcB	Rru_A0236	YP_425328.1	InterPro:IPR003691,Genbank:YP_425328.1,GeneID:3834630	YP_425328.1
gene243	12.6606	12.724	Rru_A0237	hypothetical protein	Rru_A0237	YP_425329.1	InterPro:IPR003793,Genbank:YP_425329.1,GeneID:3833907	YP_425329.1
gene244	71.8622	78.3702	Rru_A0238	hypothetical protein	Rru_A0238	YP_425330.1	Genbank:YP_425330.1,GeneID:3833908	YP_425330.1
gene245	31.3256	35.7793	Rru_A0239	hypothetical protein	Rru_A0239	YP_425331.1	Genbank:YP_425331.1,GeneID:3833909	YP_425331.1
gene246	56.4233	69.0381	Rru_A0240	NUDIX hydrolase	Rru_A0240	YP_425332.1	InterPro:IPR000086,Genbank:YP_425332.1,GeneID:3833910	YP_425332.1
gene247	229.196	326.048	Rru_A0241	DNA methylase N-4%2FN-6	Rru_A0241	YP_425333.1	InterPro:IPR001091,InterPro:IPR002052,InterPro:IPR002295,InterPro:IPR002941,InterPro:IPR005829,Genbank:YP_425333.1,GeneID:3833911	YP_425333.1
gene248	246.217	335.276	Rru_A0242	type III restriction enzyme%2C res subunit	Rru_A0242	YP_425334.1	InterPro:IPR001920,InterPro:IPR006935,REBASE:RruMORF241P,Genbank:YP_425334.1,GeneID:3833912	YP_425334.1
gene249	354.53	478.962	Rru_A0243	tRNA%2FrRNA cytosine-C5-methylase	Rru_A0243	YP_425335.1	InterPro:IPR000051,InterPro:IPR001678,InterPro:IPR006174,Genbank:YP_425335.1,GeneID:3833913	YP_425335.1
gene250	640.036	244.787	Rru_A0244	inosine-5%27-monophosphate dehydrogenase	Rru_A0244	YP_425336.1	InterPro:IPR000644,InterPro:IPR001093,InterPro:IPR003009,InterPro:IPR005990,Genbank:YP_425336.1,GeneID:3833914	YP_425336.1
gene251	80.3393	66.5567	Rru_A0245	ribosomal RNA methyltransferase RrmJ%2FFtsJ	Rru_A0245	YP_425337.1	InterPro:IPR002877,Genbank:YP_425337.1,GeneID:3833915	YP_425337.1
gene252	45.664	42.0681	Rru_A0246	Ppx%2FGppA phosphatase	Rru_A0246	YP_425338.1	InterPro:IPR001023,InterPro:IPR003695,Genbank:YP_425338.1,GeneID:3833916	YP_425338.1
gene254	78.6444	110.605	Rru_A0247	LacI family transcriptional regulator	Rru_A0247	YP_425339.1	InterPro:IPR001761,Genbank:YP_425339.1,GeneID:3833918	YP_425339.1
gene255	34.4186	37.1279	Rru_A0248	inner-membrane translocator	Rru_A0248	YP_425340.1	InterPro:IPR001851,Genbank:YP_425340.1,GeneID:3833919	YP_425340.1
gene256	39.5667	44.9213	Rru_A0249	ABC transporter	Rru_A0249	YP_425341.1	InterPro:IPR003439,InterPro:IPR003593,Genbank:YP_425341.1,GeneID:3833920	YP_425341.1
gene257	19.6476	26.3372	Rru_A0250	xylulokinase	Rru_A0250	YP_425342.1	InterPro:IPR000577,InterPro:IPR006000,Genbank:YP_425342.1,GeneID:3833921	YP_425342.1
gene258	13.4523	16.1946	Rru_A0251	AraC family transcriptional regulator	Rru_A0251	YP_425343.1	InterPro:IPR000005,Genbank:YP_425343.1,GeneID:3833922	YP_425343.1
gene259	44.1445	45.5883	Rru_A0252	zinc-containing alcohol dehydrogenase superfamily protein	Rru_A0252	YP_425344.1	InterPro:IPR000205,InterPro:IPR002085,InterPro:IPR002328,InterPro:IPR011597,Genbank:YP_425344.1,GeneID:3833923	YP_425344.1
gene260	100.597	121.409	Rru_A0253	GDP-mannose 4%2C6-dehydratase	Rru_A0253	YP_425345.1	InterPro:IPR001509,InterPro:IPR002198,InterPro:IPR006368,Genbank:YP_425345.1,GeneID:3833924	YP_425345.1
gene261	114.093	126.153	Rru_A0254	NAD-dependent epimerase%2Fdehydratase	Rru_A0254	YP_425346.1	InterPro:IPR001509,InterPro:IPR002198,InterPro:IPR005913,Genbank:YP_425346.1,GeneID:3833925	YP_425346.1
gene262	20.3953	18.6737	Rru_A0255	hypothetical protein	Rru_A0255	YP_425347.1	Genbank:YP_425347.1,GeneID:3834574	YP_425347.1
gene263	10.5645	9.87723	Rru_A0256	N-acetyltransferase GCN5	Rru_A0256	YP_425348.1	InterPro:IPR000182,Genbank:YP_425348.1,GeneID:3834575	YP_425348.1
gene264	80.5537	89.4046	Rru_A0257	hypothetical protein	Rru_A0257	YP_425349.1	InterPro:IPR010295,Genbank:YP_425349.1,GeneID:3834576	YP_425349.1
gene265	37.8778	39.3903	Rru_A0258	peptidase M48%2C Ste24p	Rru_A0258	YP_425350.1	InterPro:IPR001915,InterPro:IPR006025,Genbank:YP_425350.1,GeneID:3834577	YP_425350.1
gene266	709.683	470.158	Rru_A0259	carbon starvation protein CstA	Rru_A0259	YP_425351.1	InterPro:IPR001156,InterPro:IPR003706,Genbank:YP_425351.1,GeneID:3834578	YP_425351.1
gene267	51.2186	46.1227	Rru_A0260	hypothetical protein	Rru_A0260	YP_425352.1	InterPro:IPR007423,Genbank:YP_425352.1,GeneID:3834579	YP_425352.1
gene268	71.5462	61.476	Rru_A0261	hypothetical protein	Rru_A0261	YP_425353.1	Genbank:YP_425353.1,GeneID:3834580	YP_425353.1
gene270	72.0245	62.7301	Rru_A0262	chemotaxis sensory transducer protein	Rru_A0262	YP_425354.1	InterPro:IPR004089,InterPro:IPR004090,Genbank:YP_425354.1,GeneID:3834582	YP_425354.1
gene271	31.3326	162.132	Rru_A0263	4-diphosphocytidyl-2-C-methyl-D-erythritol kinase	Rru_A0263	YP_425355.1	InterPro:IPR004424,InterPro:IPR006204,Genbank:YP_425355.1,GeneID:3834583	YP_425355.1
gene272	239.796	282.068	Rru_A0264	TPR repeat-containing protein	Rru_A0264	YP_425356.1	InterPro:IPR001440,Genbank:YP_425356.1,GeneID:3834584	YP_425356.1
gene273	257.762	278.54	Rru_A0265	electron-transferring-flavoprotein dehydrogenase	Rru_A0265	YP_425357.1	InterPro:IPR000103,InterPro:IPR006076,InterPro:IPR007859,Genbank:YP_425357.1,GeneID:3834585	YP_425357.1
gene274	72.1514	73.5635	Rru_A0266	phage SPO1 DNA polymerase-like protein	Rru_A0266	YP_425358.1	InterPro:IPR005122,InterPro:IPR005273,Genbank:YP_425358.1,GeneID:3834586	YP_425358.1
gene275	40.7623	40.7421	Rru_A0267	lytic transglycosylase%2C catalytic	Rru_A0267	YP_425359.1	InterPro:IPR008258,Genbank:YP_425359.1,GeneID:3834587	YP_425359.1
gene276	84.706	109.565	Rru_A0268	molybdopterin binding domain-containing protein	Rru_A0268	YP_425360.1	InterPro:IPR001453,Genbank:YP_425360.1,GeneID:3834588	YP_425360.1
gene277	401.624	260.161	Rru_A0269	hypothetical protein	Rru_A0269	YP_425361.1	Genbank:YP_425361.1,GeneID:3834589	YP_425361.1
gene280	114.272	118.352	Rru_A0272	small multidrug resistance protein	Rru_A0272	YP_425364.1	InterPro:IPR000390,Genbank:YP_425364.1,GeneID:3833831	YP_425364.1
gene281	342.593	457.806	Rru_A0273	3-oxoacyl-ACP reductase	Rru_A0273	YP_425365.1	InterPro:IPR001509,InterPro:IPR002198,InterPro:IPR002347,InterPro:IPR011283,Genbank:YP_425365.1,GeneID:3833832	YP_425365.1
gene282	499.536	823.384	Rru_A0274	acetyl-CoA acetyltransferase	Rru_A0274	YP_425366.1	InterPro:IPR002155,Genbank:YP_425366.1,GeneID:3833833	YP_425366.1
gene283	64.6762	67.653	Rru_A0275	alpha%2Fbeta hydrolase	Rru_A0275	YP_425367.1	InterPro:IPR000073,Genbank:YP_425367.1,GeneID:3833834	YP_425367.1
gene284	254.554	216.422	Rru_A0276	polyhydroxyalkanoate synthesis repressor PhaR	Rru_A0276	YP_425368.1	InterPro:IPR007897,InterPro:IPR010134,Genbank:YP_425368.1,GeneID:3833835	YP_425368.1
gene285	212.53	226.462	Rru_A0277	hypothetical protein	Rru_A0277	YP_425369.1	Genbank:YP_425369.1,GeneID:3833836	YP_425369.1
gene286	150.12	61.7404	Rru_A0278	XRE family transcriptional regulator	Rru_A0278	YP_425370.1	InterPro:IPR001387,Genbank:YP_425370.1,GeneID:3833837	YP_425370.1
gene287	50.9315	29.3341	Rru_A0279	4Fe-4S ferredoxin	Rru_A0279	YP_425371.1	InterPro:IPR000357,InterPro:IPR001450,Genbank:YP_425371.1,GeneID:3833838	YP_425371.1
gene288	121.29	68.822	Rru_A0280	queuine tRNA-ribosyltransferase	Rru_A0280	YP_425372.1	InterPro:IPR002616,InterPro:IPR004803,Genbank:YP_425372.1,GeneID:3833839	YP_425372.1
gene289	54.3174	34.2898	Rru_A0281	queuosine biosynthesis protein	Rru_A0281	YP_425373.1	InterPro:IPR003699,Genbank:YP_425373.1,GeneID:3833840	YP_425373.1
gene290	132.323	112.605	Rru_A0282	hypothetical protein	Rru_A0282	YP_425374.1	InterPro:IPR003810,Genbank:YP_425374.1,GeneID:3833841	YP_425374.1
gene291	23.3614	22.9646	Rru_A0283	hypothetical protein	Rru_A0283	YP_425375.1	Genbank:YP_425375.1,GeneID:3833842	YP_425375.1
gene292	101.965	92.5297	Rru_A0284	thiamine pyrophosphate protein	Rru_A0284	YP_425376.1	InterPro:IPR000399,InterPro:IPR011766,InterPro:IPR012000,InterPro:IPR012001,Genbank:YP_425376.1,GeneID:3833843	YP_425376.1
gene293	53.8311	51.3879	Rru_A0285	aldehyde dehydrogenase	Rru_A0285	YP_425377.1	InterPro:IPR002086,Genbank:YP_425377.1,GeneID:3833844	YP_425377.1
gene294	33.7607	37.4949	Rru_A0286	hypothetical protein	Rru_A0286	YP_425378.1	Genbank:YP_425378.1,GeneID:3833845	YP_425378.1
gene295	91.9914	90.0519	Rru_A0287	hypothetical protein	Rru_A0287	YP_425379.1	Genbank:YP_425379.1,GeneID:3833846	YP_425379.1
gene296	272.583	314.338	Rru_A0288	2%2C5-didehydrogluconate reductase	Rru_A0288	YP_425380.1	InterPro:IPR001395,Genbank:YP_425380.1,GeneID:3833847	YP_425380.1
gene297	144.39	135.126	Rru_A0289	NUDIX hydrolase	Rru_A0289	YP_425381.1	InterPro:IPR000086,Genbank:YP_425381.1,GeneID:3833848	YP_425381.1
gene298	26.6108	22.054	Rru_A0290	auxin efflux carrier	Rru_A0290	YP_425382.1	InterPro:IPR004776,Genbank:YP_425382.1,GeneID:3833849	YP_425382.1
gene299	107.976	129.138	Rru_A0291	hypothetical protein	Rru_A0291	YP_425383.1	Genbank:YP_425383.1,GeneID:3833850	YP_425383.1
gene300	101.646	106.225	Rru_A0292	integration host factor subunit beta	Rru_A0292	YP_425384.1	InterPro:IPR000119,InterPro:IPR005685,Genbank:YP_425384.1,GeneID:3834447	YP_425384.1
gene302	239.474	209.753	Rru_A0294	cytidylate kinase	Rru_A0294	YP_425386.1	InterPro:IPR003136,InterPro:IPR011769,InterPro:IPR011994,Genbank:YP_425386.1,GeneID:3834449	YP_425386.1
gene303	296.792	203.154	Rru_A0295	3-phosphoshikimate 1-carboxyvinyltransferase	Rru_A0295	YP_425387.1	InterPro:IPR001986,InterPro:IPR006264,Genbank:YP_425387.1,GeneID:3834450	YP_425387.1
gene304	196.514	155.6	Rru_A0296	hypothetical protein	Rru_A0296	YP_425388.1	InterPro:IPR012644,Genbank:YP_425388.1,GeneID:3834451	YP_425388.1
gene307	248.086	213.713	Rru_A0297	esterase	Rru_A0297	YP_425389.1	InterPro:IPR000379,InterPro:IPR000595,InterPro:IPR000801,Genbank:YP_425389.1,GeneID:3834454	YP_425389.1
gene308	160.408	157.559	Rru_A0298	aldehyde dehydrogenase	Rru_A0298	YP_425390.1	InterPro:IPR002086,Genbank:YP_425390.1,GeneID:3834455	YP_425390.1
gene309	91.2444	87.2789	Rru_A0299	glutamine amidotransferase	Rru_A0299	YP_425391.1	InterPro:IPR000991,InterPro:IPR011702,Genbank:YP_425391.1,GeneID:3834456	YP_425391.1
gene310	141.024	108.317	Rru_A0300	aminotransferase	Rru_A0300	YP_425392.1	InterPro:IPR001544,Genbank:YP_425392.1,GeneID:3834457	YP_425392.1
gene311	77.6488	62.9857	Rru_A0301	alkylhydroperoxidase AhpD core	Rru_A0301	YP_425393.1	InterPro:IPR003779,InterPro:IPR004675,Genbank:YP_425393.1,GeneID:3834458	YP_425393.1
gene312	204.572	220.7	Rru_A0302	hydrogenase nickel incorporation protein HypB	Rru_A0302	YP_425394.1	InterPro:IPR002035,InterPro:IPR003495,InterPro:IPR004392,Genbank:YP_425394.1,GeneID:3834459	YP_425394.1
gene313	79.7696	81.9162	Rru_A0303	hypothetical protein	Rru_A0303	YP_425395.1	Genbank:YP_425395.1,GeneID:3834460	YP_425395.1
gene314	29.7933	33.0216	Rru_A0304	XRE family transcriptional regulator	Rru_A0304	YP_425396.1	InterPro:IPR001387,Genbank:YP_425396.1,GeneID:3834461	YP_425396.1
gene315	59.8387	65.9953	Rru_A0305	hydrogenase expression%2Fformation protein HypE	Rru_A0305	YP_425397.1	InterPro:IPR000728,InterPro:IPR010918,InterPro:IPR011854,Genbank:YP_425397.1,GeneID:3834462	YP_425397.1
gene316	52.1632	52.0371	Rru_A0306	hydrogenase formation HypD protein	Rru_A0306	YP_425398.1	InterPro:IPR002780,Genbank:YP_425398.1,GeneID:3834463	YP_425398.1
gene317	8.32349	8.87088	Rru_A0307	hydrogenase expression%2Fformation protein HupF%2FHypC	Rru_A0307	YP_425399.1	InterPro:IPR001109,Genbank:YP_425399.1,GeneID:3833662	YP_425399.1
gene318	63.9256	67.9256	Rru_A0308	hydrogenase maturation protein HypF	Rru_A0308	YP_425400.1	InterPro:IPR000905,InterPro:IPR001792,InterPro:IPR004421,InterPro:IPR006070,InterPro:IPR006071,InterPro:IPR011125,Genbank:YP_425400.1,GeneID:3833663	YP_425400.1
gene319	3.18189	4.71322	Rru_A0309	4Fe-4S ferredoxin	Rru_A0309	YP_425401.1	InterPro:IPR001450,Genbank:YP_425401.1,GeneID:3833664	YP_425401.1
gene320	9.97433	12.4583	Rru_A0310	ferredoxin hydrogenase	Rru_A0310	YP_425402.1	InterPro:IPR001450,InterPro:IPR004108,Genbank:YP_425402.1,GeneID:3833665	YP_425402.1
gene321	2.93465	3.80713	Rru_A0311	formate%2Fnitrite transporter	Rru_A0311	YP_425403.1	InterPro:IPR000292,Genbank:YP_425403.1,GeneID:3833666	YP_425403.1
gene322	1.7997	2.56118	Rru_A0312	4Fe-4S ferredoxin	Rru_A0312	YP_425404.1	InterPro:IPR001450,Genbank:YP_425404.1,GeneID:3833667	YP_425404.1
gene323	6.65665	7.55914	Rru_A0313	aldehyde ferredoxin oxidoreductase	Rru_A0313	YP_425405.1	InterPro:IPR001203,Genbank:YP_425405.1,GeneID:3833668	YP_425405.1
gene324	12.7968	14.8791	Rru_A0314	hydrogenase 4 subunit D	Rru_A0314	YP_425406.1	InterPro:IPR001750,InterPro:IPR003916,InterPro:IPR003918,InterPro:IPR003945,Genbank:YP_425406.1,GeneID:3833669	YP_425406.1
gene325	18.1809	22.2574	Rru_A0315	NADH dehydrogenase %28quinone%29	Rru_A0315	YP_425407.1	InterPro:IPR001750,InterPro:IPR003916,InterPro:IPR003918,Genbank:YP_425407.1,GeneID:3833670	YP_425407.1
gene326	9.07655	11.4006	Rru_A0316	NADH-ubiquinone oxidoreductase	Rru_A0316	YP_425408.1	InterPro:IPR001135,InterPro:IPR001268,Genbank:YP_425408.1,GeneID:3833671	YP_425408.1
gene327	7.36294	9.46413	Rru_A0317	respiratory-chain NADH dehydrogenase subunit 1	Rru_A0317	YP_425409.1	InterPro:IPR001694,Genbank:YP_425409.1,GeneID:3833672	YP_425409.1
gene328	11.6281	15.6974	Rru_A0318	4Fe-4S ferredoxin	Rru_A0318	YP_425410.1	InterPro:IPR001450,Genbank:YP_425410.1,GeneID:3833673	YP_425410.1
gene329	6.41472	7.97278	Rru_A0319	NADH-ubiquinone oxidoreductase%2C chain 4L	Rru_A0319	YP_425411.1	InterPro:IPR001133,Genbank:YP_425411.1,GeneID:3833674	YP_425411.1
gene330	12.6163	15.2765	Rru_A0320	NADH dehydrogenase %28quinone%29	Rru_A0320	YP_425412.1	InterPro:IPR001750,InterPro:IPR003916,InterPro:IPR003918,Genbank:YP_425412.1,GeneID:3833675	YP_425412.1
gene331	4.23401	4.68437	Rru_A0321	NADH dehydrogenase %28ubiquinone%29%2C 20 kDa subunit	Rru_A0321	YP_425413.1	InterPro:IPR006137,InterPro:IPR006138,Genbank:YP_425413.1,GeneID:3833676	YP_425413.1
gene332	9.36976	11.3847	Rru_A0322	peptidase M52%2C hydrogen uptake protein	Rru_A0322	YP_425414.1	InterPro:IPR000671,Genbank:YP_425414.1,GeneID:3833677	YP_425414.1
gene333	14.3086	17.9953	Rru_A0323	4Fe-4S ferredoxin	Rru_A0323	YP_425415.1	InterPro:IPR001450,Genbank:YP_425415.1,GeneID:3833678	YP_425415.1
gene334	65.9584	87.8532	Rru_A0324	formate dehydrogenase subunit alpha	Rru_A0324	YP_425416.1	InterPro:IPR006478,InterPro:IPR006655,InterPro:IPR006656,InterPro:IPR006657,InterPro:IPR006963,Genbank:YP_425416.1,GeneID:3833679	YP_425416.1
gene335	8.3846	12.1962	Rru_A0325	molybdenum cofactor biosynthesis protein	Rru_A0325	YP_425417.1	InterPro:IPR000385,InterPro:IPR006638,InterPro:IPR007197,InterPro:IPR010505,Genbank:YP_425417.1,GeneID:3833680	YP_425417.1
gene336	79.422	82.4708	Rru_A0326	NifA subfamily transcriptional regulator	Rru_A0326	YP_425418.1	InterPro:IPR002078,InterPro:IPR002197,InterPro:IPR003018,InterPro:IPR003593,Genbank:YP_425418.1,GeneID:3833681	YP_425418.1
gene337	60.3805	66.4909	Rru_A0327	signal transduction histidine kinase	Rru_A0327	YP_425419.1	InterPro:IPR003594,InterPro:IPR003661,InterPro:IPR004358,InterPro:IPR005467,Genbank:YP_425419.1,GeneID:3834044	YP_425419.1
gene338	81.2514	78.7905	Rru_A0328	lysine exporter protein LysE%2FYggA	Rru_A0328	YP_425420.1	InterPro:IPR001123,Genbank:YP_425420.1,GeneID:3834045	YP_425420.1
gene339	627.643	1126.33	Rru_A0329	hypothetical protein	Rru_A0329	YP_425421.1	Genbank:YP_425421.1,GeneID:3834046	YP_425421.1
gene340	1118.35	1938.32	Rru_A0330	LysR family transcriptional regulator	Rru_A0330	YP_425422.1	InterPro:IPR000847,InterPro:IPR005119,Genbank:YP_425422.1,GeneID:3834047	YP_425422.1
gene341	58.6994	56.259	Rru_A0331	hypothetical protein	Rru_A0331	YP_425423.1	InterPro:IPR000620,Genbank:YP_425423.1,GeneID:3834048	YP_425423.1
gene342	639.448	1291.66	Rru_A0332	glutathione S-transferase-like protein	Rru_A0332	YP_425424.1	InterPro:IPR004045,InterPro:IPR004046,Genbank:YP_425424.1,GeneID:3834049	YP_425424.1
gene343	232.045	364.142	Rru_A0333	Ferritin and Dps	Rru_A0333	YP_425425.1	InterPro:IPR002177,InterPro:IPR008331,Genbank:YP_425425.1,GeneID:3834050	YP_425425.1
gene344	57.9881	55.939	Rru_A0334	LysR family transcriptional regulator	Rru_A0334	YP_425426.1	InterPro:IPR000847,InterPro:IPR005119,Genbank:YP_425426.1,GeneID:3834051	YP_425426.1
gene345	116.129	131.902	Rru_A0335	YbaK%2Fprolyl-tRNA synthetase associated domain-containing protein	Rru_A0335	YP_425427.1	InterPro:IPR007214,Genbank:YP_425427.1,GeneID:3834052	YP_425427.1
gene347	33.871	25.7399	Rru_A0336	hypothetical protein	Rru_A0336	YP_425428.1	InterPro:IPR000051,Genbank:YP_425428.1,GeneID:3834054	YP_425428.1
gene348	50.2493	55.8621	Rru_A0337	transcriptional regulator	Rru_A0337	YP_425429.1	InterPro:IPR002577,Genbank:YP_425429.1,GeneID:3834055	YP_425429.1
gene349	20.8828	26.452	Rru_A0338	hypothetical protein	Rru_A0338	YP_425430.1	Genbank:YP_425430.1,GeneID:3834056	YP_425430.1
gene350	47.8208	55.1559	Rru_A0339	short-chain dehydrogenase	Rru_A0339	YP_425431.1	InterPro:IPR001509,InterPro:IPR002198,InterPro:IPR002347,Genbank:YP_425431.1,GeneID:3834057	YP_425431.1
gene351	45.9659	65.5743	Rru_A0340	CRISPR-associated helicase Cas3 family protein	Rru_A0340	YP_425432.1	InterPro:IPR001650,InterPro:IPR006474,InterPro:IPR011545,Genbank:YP_425432.1,GeneID:3834058	YP_425432.1
gene352	71.195	88.1989	Rru_A0341	CRISPR-associated Cse1 family protein	Rru_A0341	YP_425433.1	Genbank:YP_425433.1,GeneID:3834059	YP_425433.1
gene353	17.7675	24.6508	Rru_A0342	hypothetical protein	Rru_A0342	YP_425434.1	Genbank:YP_425434.1,GeneID:3834060	YP_425434.1
gene354	34.044	44.1025	Rru_A0343	hypothetical protein	Rru_A0343	YP_425435.1	Genbank:YP_425435.1,GeneID:3834061	YP_425435.1
gene355	94.4994	127.336	Rru_A0344	CRISPR-associated Cse4 family protein	Rru_A0344	YP_425436.1	InterPro:IPR010148,Genbank:YP_425436.1,GeneID:3834631	YP_425436.1
gene356	55.2455	74.2263	Rru_A0345	CRISPR-associated Cas5e family protein	Rru_A0345	YP_425437.1	InterPro:IPR010147,Genbank:YP_425437.1,GeneID:3834632	YP_425437.1
gene357	32.7509	44.5739	Rru_A0346	CRISPR-associated Cse3 family protein	Rru_A0346	YP_425438.1	Genbank:YP_425438.1,GeneID:3834633	YP_425438.1
gene358	26.5167	36.266	Rru_A0347	CRISPR-associated Cas1 family protein	Rru_A0347	YP_425439.1	InterPro:IPR002729,Genbank:YP_425439.1,GeneID:3834634	YP_425439.1
gene359	10.115	13.2748	Rru_A0348	CRISPR-associated Cas2 family protein	Rru_A0348	YP_425440.1	InterPro:IPR010152,Genbank:YP_425440.1,GeneID:3834635	YP_425440.1
gene360	13.3706	12.1281	Rru_A0349	hypothetical protein	Rru_A0349	YP_425441.1	Genbank:YP_425441.1,GeneID:3834636	YP_425441.1
gene361	13.2627	12.7118	Rru_A0350	helix-turn-helix protein%2C CopG	Rru_A0350	YP_425442.1	InterPro:IPR002145,Genbank:YP_425442.1,GeneID:3834637	YP_425442.1
gene362	10.3347	11.4896	Rru_A0351	hypothetical protein	Rru_A0351	YP_425443.1	Genbank:YP_425443.1,GeneID:3834638	YP_425443.1
gene363	4.22637	5.13612	Rru_A0352	hypothetical protein	Rru_A0352	YP_425444.1	Genbank:YP_425444.1,GeneID:3834639	YP_425444.1
gene364	3.32682	3.59222	Rru_A0353	phage transcriptional regulator%2C AlpA	Rru_A0353	YP_425445.1	InterPro:IPR010260,Genbank:YP_425445.1,GeneID:3834640	YP_425445.1
gene365	37.446	32.4286	Rru_A0354	phage integrase	Rru_A0354	YP_425446.1	InterPro:IPR002104,Genbank:YP_425446.1,GeneID:3834641	YP_425446.1
gene367	641.52	586.474	Rru_A0356	isocitrate dehydrogenase	Rru_A0356	YP_425448.1	InterPro:IPR001804,InterPro:IPR004790,Genbank:YP_425448.1,GeneID:3834643	YP_425448.1
gene368	90.9061	67.4498	Rru_A0357	hypothetical protein	Rru_A0357	YP_425449.1	InterPro:IPR005269,Genbank:YP_425449.1,GeneID:3834644	YP_425449.1
gene369	27.3872	26.8347	Rru_A0358	heme oxygenase	Rru_A0358	YP_425450.1	InterPro:IPR002051,Genbank:YP_425450.1,GeneID:3834645	YP_425450.1
gene370	53.0468	42.8581	Rru_A0359	class II aldolase%2Fadducin-like protein	Rru_A0359	YP_425451.1	InterPro:IPR001303,Genbank:YP_425451.1,GeneID:3834646	YP_425451.1
gene372	176.43	561.555	Rru_A0361	5%27-methylthioadenosine phosphorylase	Rru_A0361	YP_425453.1	InterPro:IPR001369,InterPro:IPR010044,Genbank:YP_425453.1,GeneID:3834648	YP_425453.1
gene373	664.25	601.281	Rru_A0362	cytochrome c1	Rru_A0362	YP_425454.1	InterPro:IPR002326,Genbank:YP_425454.1,GeneID:3834649	YP_425454.1
gene374	1047.33	835.387	Rru_A0363	cytochrome b%2Fb6-like protein	Rru_A0363	YP_425455.1	InterPro:IPR005797,InterPro:IPR005798,Genbank:YP_425455.1,GeneID:3834650	YP_425455.1
gene375	482.377	362.213	Rru_A0364	ubiquinol-cytochrome c reductase%2C iron-sulfur subunit	Rru_A0364	YP_425456.1	InterPro:IPR005805,InterPro:IPR005806,InterPro:IPR006311,InterPro:IPR006317,Genbank:YP_425456.1,GeneID:3833755	YP_425456.1
gene376	28.9504	27.745	Rru_A0365	tRNA%2FrRNA methyltransferase SpoU	Rru_A0365	YP_425457.1	InterPro:IPR001537,Genbank:YP_425457.1,GeneID:3833756	YP_425457.1
gene377	171.657	177.662	Rru_A0366	polynucleotide adenylyltransferase	Rru_A0366	YP_425458.1	InterPro:IPR002646,Genbank:YP_425458.1,GeneID:3833757	YP_425458.1
gene378	222.784	252.151	Rru_A0367	NUDIX hydrolase	Rru_A0367	YP_425459.1	InterPro:IPR000086,Genbank:YP_425459.1,GeneID:3833758	YP_425459.1
gene379	499.208	646.14	Rru_A0368	hypothetical protein	Rru_A0368	YP_425460.1	InterPro:IPR010707,Genbank:YP_425460.1,GeneID:3833759	YP_425460.1
gene380	324.718	453.647	Rru_A0369	ATPase	Rru_A0369	YP_425461.1	InterPro:IPR011703,Genbank:YP_425461.1,GeneID:3833760	YP_425461.1
gene381	169.776	237.576	Rru_A0370	hypothetical protein	Rru_A0370	YP_425462.1	InterPro:IPR002881,Genbank:YP_425462.1,GeneID:3833761	YP_425462.1
gene382	503.608	778.617	Rru_A0371	double-transmembrane region-like protein	Rru_A0371	YP_425463.1	InterPro:IPR011933,Genbank:YP_425463.1,GeneID:3833762	YP_425463.1
gene383	408.486	618.292	Rru_A0372	hypothetical protein	Rru_A0372	YP_425464.1	Genbank:YP_425464.1,GeneID:3833763	YP_425464.1
gene384	79.978	112.621	Rru_A0373	flavodoxin%2Fnitric oxide synthase	Rru_A0373	YP_425465.1	InterPro:IPR005025,InterPro:IPR008254,Genbank:YP_425465.1,GeneID:3833764	YP_425465.1
gene385	85.4208	121.194	Rru_A0374	hypothetical protein	Rru_A0374	YP_425466.1	InterPro:IPR004046,Genbank:YP_425466.1,GeneID:3833765	YP_425466.1
gene386	85.1219	115.643	Rru_A0375	Pirin-like protein	Rru_A0375	YP_425467.1	InterPro:IPR003829,InterPro:IPR007113,Genbank:YP_425467.1,GeneID:3833766	YP_425467.1
gene387	51.9948	56.9666	Rru_A0376	two-component response-regulatory protein YehT	Rru_A0376	YP_425468.1	InterPro:IPR001789,InterPro:IPR007492,Genbank:YP_425468.1,GeneID:3833767	YP_425468.1
gene388	153.467	159.821	Rru_A0377	signal transduction histidine kinase%2C Lyts	Rru_A0377	YP_425469.1	InterPro:IPR003594,InterPro:IPR010559,InterPro:IPR011620,Genbank:YP_425469.1,GeneID:3833768	YP_425469.1
gene389	302.631	379.247	Rru_A0378	hypothetical protein	Rru_A0378	YP_425470.1	Genbank:YP_425470.1,GeneID:3833769	YP_425470.1
gene390	130.715	161.348	Rru_A0379	flavodoxin FldA	Rru_A0379	YP_425471.1	InterPro:IPR001094,InterPro:IPR001226,InterPro:IPR008254,InterPro:IPR010086,Genbank:YP_425471.1,GeneID:3833770	YP_425471.1
gene391	47.5093	59.2894	Rru_A0380	glyoxalase%2Fbleomycin resistance protein%2Fdioxygenase	Rru_A0380	YP_425472.1	InterPro:IPR004360,Genbank:YP_425472.1,GeneID:3833771	YP_425472.1
gene392	17.8641	22.2742	Rru_A0381	major facilitator transporter	Rru_A0381	YP_425473.1	InterPro:IPR001411,InterPro:IPR001958,InterPro:IPR005828,InterPro:IPR007114,InterPro:IPR011701,Genbank:YP_425473.1,GeneID:3833772	YP_425473.1
gene393	11.0803	10.5196	Rru_A0382	MerR family transcriptional regulator	Rru_A0382	YP_425474.1	InterPro:IPR000551,Genbank:YP_425474.1,GeneID:3833773	YP_425474.1
gene394	8.18943	9.48588	Rru_A0383	SH3 domain-containing protein	Rru_A0383	YP_425475.1	InterPro:IPR001452,InterPro:IPR010916,InterPro:IPR011511,Genbank:YP_425475.1,GeneID:3833793	YP_425475.1
gene395	206.124	252.459	Rru_A0384	NADPH-quinone reductase	Rru_A0384	YP_425476.1	InterPro:IPR002085,Genbank:YP_425476.1,GeneID:3833794	YP_425476.1
gene396	1013.2	1165.43	Rru_A0385	gamma-glutamyltransferase 1	Rru_A0385	YP_425477.1	InterPro:IPR000101,Genbank:YP_425477.1,GeneID:3833795	YP_425477.1
gene397	61.2311	61.6858	Rru_A0386	ArsR family transcriptional regulator	Rru_A0386	YP_425478.1	InterPro:IPR001845,Genbank:YP_425478.1,GeneID:3833796	YP_425478.1
gene398	3.97908	4.27332	Rru_A0387	antibiotic biosynthesis monooxygenase	Rru_A0387	YP_425479.1	InterPro:IPR007138,Genbank:YP_425479.1,GeneID:3833797	YP_425479.1
gene399	48.9379	44.0863	Rru_A0388	hypothetical protein	Rru_A0388	YP_425480.1	InterPro:IPR000620,Genbank:YP_425480.1,GeneID:3833798	YP_425480.1
gene400	20.8804	19.592	Rru_A0389	antibiotic biosynthesis monooxygenase	Rru_A0389	YP_425481.1	InterPro:IPR007138,Genbank:YP_425481.1,GeneID:3833799	YP_425481.1
gene401	32.6371	33.3331	Rru_A0390	hypothetical protein	Rru_A0390	YP_425482.1	Genbank:YP_425482.1,GeneID:3833800	YP_425482.1
gene403	26.5714	24.1944	Rru_A0391	hypothetical protein	Rru_A0391	YP_425483.1	Genbank:YP_425483.1,GeneID:3833802	YP_425483.1
gene404	85.9651	79.1056	Rru_A0392	molybdopterin binding domain-containing protein	Rru_A0392	YP_425484.1	InterPro:IPR001453,Genbank:YP_425484.1,GeneID:3833803	YP_425484.1
gene405	65.4392	54.6187	Rru_A0393	NUDIX hydrolase	Rru_A0393	YP_425485.1	InterPro:IPR000086,Genbank:YP_425485.1,GeneID:3833804	YP_425485.1
gene406	329.335	272.226	Rru_A0394	N-acetylglutamate synthase %2F glutamate N-acetyltransferase	Rru_A0394	YP_425486.1	InterPro:IPR002813,Genbank:YP_425486.1,GeneID:3833805	YP_425486.1
gene407	1353.81	1756.9	Rru_A0395	PpiC-type peptidyl-prolyl cis-trans isomerase	Rru_A0395	YP_425487.1	InterPro:IPR000297,Genbank:YP_425487.1,GeneID:3833806	YP_425487.1
gene408	230.583	232.93	Rru_A0396	diaminopimelate decarboxylase	Rru_A0396	YP_425488.1	InterPro:IPR000183,InterPro:IPR002986,Genbank:YP_425488.1,GeneID:3833807	YP_425488.1
gene409	201.753	166.941	Rru_A0397	argininosuccinate lyase	Rru_A0397	YP_425489.1	InterPro:IPR000362,InterPro:IPR003031,InterPro:IPR009049,Genbank:YP_425489.1,GeneID:3833808	YP_425489.1
gene410	100.215	118.532	Rru_A0398	thiol-disulfide isomerase and thioredoxins-like protein	Rru_A0398	YP_425490.1	InterPro:IPR006662,InterPro:IPR006663,InterPro:IPR011594,Genbank:YP_425490.1,GeneID:3833809	YP_425490.1
gene411	75.858	72.1951	Rru_A0399	PA-phosphatase-like phosphoesterase	Rru_A0399	YP_425491.1	InterPro:IPR000326,InterPro:IPR001011,Genbank:YP_425491.1,GeneID:3833810	YP_425491.1
gene412	31.5216	40.199	Rru_A0400	hypothetical protein	Rru_A0400	YP_425492.1	Genbank:YP_425492.1,GeneID:3833811	YP_425492.1
gene413	98.8344	111.506	Rru_A0401	hypothetical protein	Rru_A0401	YP_425493.1	Genbank:YP_425493.1,GeneID:3833812	YP_425493.1
gene414	32.5586	32.3735	Rru_A0402	hypothetical protein	Rru_A0402	YP_425494.1	Genbank:YP_425494.1,GeneID:3833813	YP_425494.1
gene415	67.2728	64.7754	Rru_A0403	short-chain dehydrogenase%2Freductase sDR	Rru_A0403	YP_425495.1	InterPro:IPR002198,InterPro:IPR002347,Genbank:YP_425495.1,GeneID:3833814	YP_425495.1
gene416	453.297	401.281	Rru_A0404	amidophosphoribosyltransferase	Rru_A0404	YP_425496.1	InterPro:IPR000583,InterPro:IPR000836,InterPro:IPR002375,InterPro:IPR005854,Genbank:YP_425496.1,GeneID:3833815	YP_425496.1
gene417	179.047	128.291	Rru_A0405	colicin V production protein	Rru_A0405	YP_425497.1	InterPro:IPR003825,Genbank:YP_425497.1,GeneID:3833816	YP_425497.1
gene418	267.57	211.035	Rru_A0406	DNA repair protein RadA	Rru_A0406	YP_425498.1	InterPro:IPR001553,InterPro:IPR001984,InterPro:IPR003593,InterPro:IPR004504,Genbank:YP_425498.1,GeneID:3833817	YP_425498.1
gene419	238.631	193.867	Rru_A0407	ABC transporter	Rru_A0407	YP_425499.1	InterPro:IPR001687,InterPro:IPR003439,InterPro:IPR003593,Genbank:YP_425499.1,GeneID:3833818	YP_425499.1
gene420	178.521	159.899	Rru_A0408	hypothetical protein	Rru_A0408	YP_425500.1	InterPro:IPR003453,Genbank:YP_425500.1,GeneID:3833819	YP_425500.1
gene421	212.575	210.171	Rru_A0409	alanine racemase	Rru_A0409	YP_425501.1	InterPro:IPR000821,InterPro:IPR001608,InterPro:IPR011079,Genbank:YP_425501.1,GeneID:3833820	YP_425501.1
gene422	141.118	114.79	Rru_A0410	DnaB helicase	Rru_A0410	YP_425502.1	InterPro:IPR007692,InterPro:IPR007693,InterPro:IPR007694,Genbank:YP_425502.1,GeneID:3833821	YP_425502.1
gene424	704.105	439.128	Rru_A0412	hypothetical protein	Rru_A0412	YP_425504.1	Genbank:YP_425504.1,GeneID:3833823	YP_425504.1
gene427	286.05	163.15	Rru_A0415	ACP S-malonyltransferase	Rru_A0415	YP_425507.1	InterPro:IPR001227,InterPro:IPR004410,Genbank:YP_425507.1,GeneID:3833826	YP_425507.1
gene428	204.269	132.569	Rru_A0416	3-oxoacyl-ACP reductase	Rru_A0416	YP_425508.1	InterPro:IPR001509,InterPro:IPR002198,InterPro:IPR002347,InterPro:IPR011284,Genbank:YP_425508.1,GeneID:3833827	YP_425508.1
gene430	2116	1386.35	Rru_A0418	3-oxoacyl-ACP synthase	Rru_A0418	YP_425510.1	InterPro:IPR000794,Genbank:YP_425510.1,GeneID:3833829	YP_425510.1
gene431	272.404	202.158	Rru_A0419	aminodeoxychorismate lyase	Rru_A0419	YP_425511.1	InterPro:IPR000005,InterPro:IPR003770,Genbank:YP_425511.1,GeneID:3833830	YP_425511.1
gene432	43.1223	36.8178	Rru_A0420	hypothetical protein	Rru_A0420	YP_425512.1	InterPro:IPR001638,Genbank:YP_425512.1,GeneID:3833986	YP_425512.1
gene433	248.209	106.47	Rru_A0421	hypothetical protein	Rru_A0421	YP_425513.1	Genbank:YP_425513.1,GeneID:3833987	YP_425513.1
gene434	298.226	128.888	Rru_A0422	hypothetical protein	Rru_A0422	YP_425514.1	Genbank:YP_425514.1,GeneID:3833988	YP_425514.1
gene435	34.1443	25.1875	Rru_A0423	hypothetical protein	Rru_A0423	YP_425515.1	Genbank:YP_425515.1,GeneID:3833989	YP_425515.1
gene436	17.6746	16.407	Rru_A0424	hypothetical protein	Rru_A0424	YP_425516.1	Genbank:YP_425516.1,GeneID:3833990	YP_425516.1
gene437	28.0739	43.4732	Rru_A0425	hypothetical protein	Rru_A0425	YP_425517.1	Genbank:YP_425517.1,GeneID:3833991	YP_425517.1
gene438	59.5548	67.1873	Rru_A0426	hypothetical protein	Rru_A0426	YP_425518.1	Genbank:YP_425518.1,GeneID:3833992	YP_425518.1
gene439	11.1746	11.5421	Rru_A0427	short-chain dehydrogenase%2Freductase sDR	Rru_A0427	YP_425519.1	InterPro:IPR002198,InterPro:IPR002347,Genbank:YP_425519.1,GeneID:3833993	YP_425519.1
gene440	57.5603	46.092	Rru_A0428	hypothetical protein	Rru_A0428	YP_425520.1	InterPro:IPR005229,Genbank:YP_425520.1,GeneID:3833994	YP_425520.1
gene442	46.0046	40.1751	Rru_A0430	ribonuclease BN	Rru_A0430	YP_425522.1	InterPro:IPR004664,Genbank:YP_425522.1,GeneID:3833996	YP_425522.1
gene444	116.092	119.593	Rru_A0432	4-hydroxythreonine-4-phosphate dehydrogenase	Rru_A0432	YP_425524.1	InterPro:IPR005255,Genbank:YP_425524.1,GeneID:3833998	YP_425524.1
gene445	350.577	340.243	Rru_A0433	PpiC-type peptidyl-prolyl cis-trans isomerase	Rru_A0433	YP_425525.1	InterPro:IPR000297,Genbank:YP_425525.1,GeneID:3833999	YP_425525.1
gene446	330.325	316.465	Rru_A0434	organic solvent tolerance protein OstA-like	Rru_A0434	YP_425526.1	Genbank:YP_425526.1,GeneID:3834000	YP_425526.1
gene447	110.842	119.132	Rru_A0435	acyl-CoA dehydrogenase	Rru_A0435	YP_425527.1	InterPro:IPR005829,InterPro:IPR006090,InterPro:IPR006091,Genbank:YP_425527.1,GeneID:3834001	YP_425527.1
gene448	841.756	763.506	Rru_A0436	hypothetical protein	Rru_A0436	YP_425528.1	Genbank:YP_425528.1,GeneID:3834002	YP_425528.1
gene449	6001.32	5978.22	Rru_A0437	OmpA family protein	Rru_A0437	YP_425529.1	InterPro:IPR002566,InterPro:IPR006664,InterPro:IPR006665,Genbank:YP_425529.1,GeneID:3834003	YP_425529.1
gene450	97.6922	93.7516	Rru_A0438	multi-sensor Signal transduction histidine kinase	Rru_A0438	YP_425530.1	InterPro:IPR000014,InterPro:IPR003594,InterPro:IPR003660,InterPro:IPR003661,InterPro:IPR004358,InterPro:IPR005467,Genbank:YP_425530.1,GeneID:3834004	YP_425530.1
gene451	51.707	43.641	Rru_A0439	extracellular solute-binding protein	Rru_A0439	YP_425531.1	InterPro:IPR001311,InterPro:IPR001638,Genbank:YP_425531.1,GeneID:3834005	YP_425531.1
gene452	97.2364	69.7809	Rru_A0440	xylose isomerase-like TIM barrel	Rru_A0440	YP_425532.1	InterPro:IPR012307,Genbank:YP_425532.1,GeneID:3833774	YP_425532.1
gene453	29.7593	32.9983	Rru_A0441	chemotaxis sensory transducer protein	Rru_A0441	YP_425533.1	InterPro:IPR003660,InterPro:IPR004089,InterPro:IPR004090,Genbank:YP_425533.1,GeneID:3833775	YP_425533.1
gene454	52.5794	60.1916	Rru_A0442	FAD linked oxidase-like protein	Rru_A0442	YP_425534.1	InterPro:IPR004113,InterPro:IPR006094,Genbank:YP_425534.1,GeneID:3833776	YP_425534.1
gene455	47.0054	53.2156	Rru_A0443	hypothetical protein	Rru_A0443	YP_425535.1	Genbank:YP_425535.1,GeneID:3833777	YP_425535.1
gene456	47.8927	47.2045	Rru_A0444	translation factor SUA5	Rru_A0444	YP_425536.1	InterPro:IPR004388,InterPro:IPR005145,InterPro:IPR006070,Genbank:YP_425536.1,GeneID:3833778	YP_425536.1
gene457	112.955	109.883	Rru_A0445	3%27%282%27%29%2C5%27-bisphosphate nucleotidase	Rru_A0445	YP_425537.1	InterPro:IPR000760,InterPro:IPR006240,Genbank:YP_425537.1,GeneID:3833779	YP_425537.1
gene458	151.223	174.109	Rru_A0446	hypothetical protein	Rru_A0446	YP_425538.1	Genbank:YP_425538.1,GeneID:3833780	YP_425538.1
gene459	107.662	121.978	Rru_A0447	hypothetical protein	Rru_A0447	YP_425539.1	InterPro:IPR002733,Genbank:YP_425539.1,GeneID:3833781	YP_425539.1
gene460	205.8	252.263	Rru_A0448	hypothetical protein	Rru_A0448	YP_425540.1	InterPro:IPR002737,Genbank:YP_425540.1,GeneID:3833782	YP_425540.1
gene461	39.5442	45.1276	Rru_A0449	radical SAM family protein	Rru_A0449	YP_425541.1	InterPro:IPR007197,Genbank:YP_425541.1,GeneID:3833783	YP_425541.1
gene462	19.3769	25.6163	Rru_A0450	hypothetical protein	Rru_A0450	YP_425542.1	Genbank:YP_425542.1,GeneID:3833784	YP_425542.1
gene463	5.36621	6.1249	Rru_A0451	hypothetical protein	Rru_A0451	YP_425543.1	InterPro:IPR002729,Genbank:YP_425543.1,GeneID:3833785	YP_425543.1
gene464	5.69798	7.4651	Rru_A0452	CRISPR-associated Cas2 family protein	Rru_A0452	YP_425544.1	InterPro:IPR003799,Genbank:YP_425544.1,GeneID:3833786	YP_425544.1
gene465	89.1664	101.539	Rru_A0453	CRISPR-associated endonuclease Csn1 family protein	Rru_A0453	YP_425545.1	InterPro:IPR002711,InterPro:IPR003615,Genbank:YP_425545.1,GeneID:3833787	YP_425545.1
gene466	1732.88	1711.45	Rru_A0454	leucyl aminopeptidase	Rru_A0454	YP_425546.1	InterPro:IPR000819,InterPro:IPR008283,Genbank:YP_425546.1,GeneID:3833788	YP_425546.1
gene467	76.868	75.7066	Rru_A0455	NUDIX hydrolase	Rru_A0455	YP_425547.1	InterPro:IPR000086,Genbank:YP_425547.1,GeneID:3833789	YP_425547.1
gene468	21.2763	22.4855	Rru_A0456	transcriptional regulator	Rru_A0456	YP_425548.1	Genbank:YP_425548.1,GeneID:3833790	YP_425548.1
gene469	15.7865	18.4295	Rru_A0457	hypothetical protein	Rru_A0457	YP_425549.1	InterPro:IPR009241,Genbank:YP_425549.1,GeneID:3833791	YP_425549.1
gene470	195.275	145.101	Rru_A0458	hypothetical protein	Rru_A0458	YP_425550.1	InterPro:IPR002751,Genbank:YP_425550.1,GeneID:3833792	YP_425550.1
gene471	58.8064	73.266	Rru_A0459	hypothetical protein	Rru_A0459	YP_425551.1	Genbank:YP_425551.1,GeneID:3834062	YP_425551.1
gene472	17.4663	22.0045	Rru_A0460	NADP oxidoreductase%2C coenzyme F420-dependent	Rru_A0460	YP_425552.1	InterPro:IPR004455,Genbank:YP_425552.1,GeneID:3834063	YP_425552.1
gene473	29.2715	28.4529	Rru_A0461	LysR family transcriptional regulator	Rru_A0461	YP_425553.1	InterPro:IPR000847,InterPro:IPR005119,Genbank:YP_425553.1,GeneID:3834064	YP_425553.1
gene474	473.773	229.19	Rru_A0462	aldehyde dehydrogenase	Rru_A0462	YP_425554.1	InterPro:IPR002086,Genbank:YP_425554.1,GeneID:3834065	YP_425554.1
gene475	84.5171	52.8003	Rru_A0463	alanine racemase-like protein	Rru_A0463	YP_425555.1	InterPro:IPR001608,Genbank:YP_425555.1,GeneID:3834066	YP_425555.1
gene476	474.216	748.125	Rru_A0464	hypothetical protein	Rru_A0464	YP_425556.1	Genbank:YP_425556.1,GeneID:3834067	YP_425556.1
gene477	86.155	94.5711	Rru_A0465	phosphoserine phosphatase	Rru_A0465	YP_425557.1	InterPro:IPR004469,InterPro:IPR005834,InterPro:IPR006383,Genbank:YP_425557.1,GeneID:3834068	YP_425557.1
gene478	26.4977	27.0529	Rru_A0466	tRNA isopentenyltransferase	Rru_A0466	YP_425558.1	InterPro:IPR002627,InterPro:IPR011593,Genbank:YP_425558.1,GeneID:3834069	YP_425558.1
gene479	1303.36	390.582	Rru_A0467	acetolactate synthase%2C large subunit	Rru_A0467	YP_425559.1	InterPro:IPR004407,InterPro:IPR011766,InterPro:IPR012000,InterPro:IPR012001,Genbank:YP_425559.1,GeneID:3834070	YP_425559.1
gene481	985.254	473.811	Rru_A0469	ketol-acid reductoisomerase	Rru_A0469	YP_425561.1	InterPro:IPR000506,Genbank:YP_425561.1,GeneID:3834072	YP_425561.1
gene482	541.593	459.63	Rru_A0470	rod shape-determining protein MreB	Rru_A0470	YP_425562.1	InterPro:IPR001023,InterPro:IPR004753,Genbank:YP_425562.1,GeneID:3834073	YP_425562.1
gene483	131.535	115.759	Rru_A0471	rod shape-determining protein MreC	Rru_A0471	YP_425563.1	InterPro:IPR005223,InterPro:IPR007221,Genbank:YP_425563.1,GeneID:3834074	YP_425563.1
gene484	23.8093	27.4043	Rru_A0472	hypothetical protein	Rru_A0472	YP_425564.1	Genbank:YP_425564.1,GeneID:3834075	YP_425564.1
gene485	200.345	193.276	Rru_A0473	peptidoglycan glycosyltransferase	Rru_A0473	YP_425565.1	InterPro:IPR001460,InterPro:IPR005311,Genbank:YP_425565.1,GeneID:3834076	YP_425565.1
gene486	593.305	507.281	Rru_A0474	zinc-containing alcohol dehydrogenase superfamily protein	Rru_A0474	YP_425566.1	InterPro:IPR002085,Genbank:YP_425566.1,GeneID:3834077	YP_425566.1
gene487	791.511	648.369	Rru_A0475	NADH:flavin oxidoreductase	Rru_A0475	YP_425567.1	InterPro:IPR001155,Genbank:YP_425567.1,GeneID:3834078	YP_425567.1
gene488	36.2098	50.1515	Rru_A0476	OsmC-like protein	Rru_A0476	YP_425568.1	InterPro:IPR003718,Genbank:YP_425568.1,GeneID:3834079	YP_425568.1
gene490	28.704	27.9019	Rru_A0477	hypothetical protein	Rru_A0477	YP_425569.1	Genbank:YP_425569.1,GeneID:3834006	YP_425569.1
gene491	29.652	34.7969	Rru_A0478	radical SAM family protein	Rru_A0478	YP_425570.1	InterPro:IPR007197,Genbank:YP_425570.1,GeneID:3834007	YP_425570.1
gene492	33.5301	39.5128	Rru_A0479	radical SAM family protein	Rru_A0479	YP_425571.1	InterPro:IPR007197,Genbank:YP_425571.1,GeneID:3834008	YP_425571.1
gene493	13.5205	17.1919	Rru_A0480	hypothetical protein	Rru_A0480	YP_425572.1	Genbank:YP_425572.1,GeneID:3834009	YP_425572.1
gene494	48.9989	58.7615	Rru_A0481	hypothetical protein	Rru_A0481	YP_425573.1	Genbank:YP_425573.1,GeneID:3834010	YP_425573.1
gene495	68.632	79.3723	Rru_A0482	hypothetical protein	Rru_A0482	YP_425574.1	InterPro:IPR009739,Genbank:YP_425574.1,GeneID:3834011	YP_425574.1
gene496	52.2842	56.6778	Rru_A0483	hypothetical protein	Rru_A0483	YP_425575.1	Genbank:YP_425575.1,GeneID:3834012	YP_425575.1
gene497	171.792	166.151	Rru_A0484	hypothetical protein	Rru_A0484	YP_425576.1	Genbank:YP_425576.1,GeneID:3834013	YP_425576.1
gene498	369.399	339.072	Rru_A0485	protoporphyrin IX magnesium-chelatase	Rru_A0485	YP_425577.1	InterPro:IPR000523,InterPro:IPR003593,InterPro:IPR011775,Genbank:YP_425577.1,GeneID:3834014	YP_425577.1
gene500	184.402	153.936	Rru_A0487	alpha%2Fbeta hydrolase	Rru_A0487	YP_425579.1	InterPro:IPR000073,InterPro:IPR000379,InterPro:IPR000639,InterPro:IPR003089,Genbank:YP_425579.1,GeneID:3834016	YP_425579.1
gene501	85.255	41.7724	Rru_A0488	TonB-dependent receptor	Rru_A0488	YP_425580.1	InterPro:IPR000531,Genbank:YP_425580.1,GeneID:3834017	YP_425580.1
gene502	17.6703	8.40064	Rru_A0489	periplasmic binding protein	Rru_A0489	YP_425581.1	InterPro:IPR002491,Genbank:YP_425581.1,GeneID:3834018	YP_425581.1
gene503	13.082	6.8521	Rru_A0490	transport system permease protein	Rru_A0490	YP_425582.1	InterPro:IPR000522,Genbank:YP_425582.1,GeneID:3834019	YP_425582.1
gene504	10.4669	7.30994	Rru_A0491	ABC transporter	Rru_A0491	YP_425583.1	InterPro:IPR001687,InterPro:IPR003439,InterPro:IPR003593,Genbank:YP_425583.1,GeneID:3834020	YP_425583.1
gene505	17.8799	17.886	Rru_A0492	hypothetical protein	Rru_A0492	YP_425584.1	InterPro:IPR002808,Genbank:YP_425584.1,GeneID:3834021	YP_425584.1
gene506	758.746	893.417	Rru_A0493	phytoene desaturase	Rru_A0493	YP_425585.1	InterPro:IPR000205,InterPro:IPR002937,InterPro:IPR006076,InterPro:IPR008151,Genbank:YP_425585.1,GeneID:3834022	YP_425585.1
gene507	407.468	476.942	Rru_A0494	phytoene synthase	Rru_A0494	YP_425586.1	InterPro:IPR002060,Genbank:YP_425586.1,GeneID:3834023	YP_425586.1
gene508	82.5659	104.235	Rru_A0495	hypothetical protein	Rru_A0495	YP_425587.1	Genbank:YP_425587.1,GeneID:3834024	YP_425587.1
gene509	92.5455	110.562	Rru_A0496	cyclic nucleotide-binding domain-containing protein	Rru_A0496	YP_425588.1	InterPro:IPR000595,InterPro:IPR002373,Genbank:YP_425588.1,GeneID:3834194	YP_425588.1
gene510	57.8966	58.7425	Rru_A0497	ABC transporter	Rru_A0497	YP_425589.1	InterPro:IPR001687,InterPro:IPR003439,InterPro:IPR003593,Genbank:YP_425589.1,GeneID:3834195	YP_425589.1
gene511	22.8236	25.7854	Rru_A0498	binding-protein dependent transport system inner membrane protein	Rru_A0498	YP_425590.1	InterPro:IPR000515,Genbank:YP_425590.1,GeneID:3834196	YP_425590.1
gene512	35.7436	50.1857	Rru_A0499	binding-protein dependent transport system inner membrane protein	Rru_A0499	YP_425591.1	InterPro:IPR000515,Genbank:YP_425591.1,GeneID:3834197	YP_425591.1
gene513	127.04	203.51	Rru_A0500	extracellular solute-binding protein	Rru_A0500	YP_425592.1	InterPro:IPR006059,Genbank:YP_425592.1,GeneID:3834198	YP_425592.1
gene514	3.41481	3.74454	Rru_A0501	NA	Rru_A0501	NA	NA	NA
gene515	216.209	250.499	Rru_A0502	hypothetical protein	Rru_A0502	YP_425593.1	Genbank:YP_425593.1,GeneID:3834200	YP_425593.1
gene517	165.15	187.363	Rru_A0504	peptidase M23B	Rru_A0504	YP_425595.1	InterPro:IPR002886,Genbank:YP_425595.1,GeneID:3834202	YP_425595.1
gene518	310.123	221.217	Rru_A0505	glycogen debranching protein GlgX	Rru_A0505	YP_425596.1	InterPro:IPR004193,InterPro:IPR006047,InterPro:IPR006589,InterPro:IPR011837,Genbank:YP_425596.1,GeneID:3834203	YP_425596.1
gene519	162.554	105.503	Rru_A0506	glycoside hydrolase	Rru_A0506	YP_425597.1	InterPro:IPR004193,InterPro:IPR006047,InterPro:IPR006589,Genbank:YP_425597.1,GeneID:3834204	YP_425597.1
gene520	261.178	179.452	Rru_A0507	alpha amylase	Rru_A0507	YP_425598.1	InterPro:IPR000408,InterPro:IPR006047,InterPro:IPR006589,Genbank:YP_425598.1,GeneID:3834205	YP_425598.1
gene521	135.558	114.245	Rru_A0508	aminotransferase	Rru_A0508	YP_425599.1	InterPro:IPR001544,Genbank:YP_425599.1,GeneID:3834206	YP_425599.1
gene522	66.8416	77.1313	Rru_A0509	hypothetical protein	Rru_A0509	YP_425600.1	InterPro:IPR006025,Genbank:YP_425600.1,GeneID:3834207	YP_425600.1
gene523	48.392	58.083	Rru_A0510	hypothetical protein	Rru_A0510	YP_425601.1	Genbank:YP_425601.1,GeneID:3834208	YP_425601.1
gene524	225.907	259.777	Rru_A0511	DEAD%2FDEAH box helicase	Rru_A0511	YP_425602.1	InterPro:IPR001650,InterPro:IPR011545,Genbank:YP_425602.1,GeneID:3834209	YP_425602.1
gene525	81.4552	102.879	Rru_A0512	hypothetical protein	Rru_A0512	YP_425603.1	Genbank:YP_425603.1,GeneID:3834210	YP_425603.1
gene526	140.634	137.925	Rru_A0513	hypothetical protein	Rru_A0513	YP_425604.1	InterPro:IPR009297,Genbank:YP_425604.1,GeneID:3834211	YP_425604.1
gene527	148.853	124.697	Rru_A0514	dihydroorotate dehydrogenase 2	Rru_A0514	YP_425605.1	InterPro:IPR001295,InterPro:IPR003009,InterPro:IPR005719,Genbank:YP_425605.1,GeneID:3834212	YP_425605.1
gene528	134.376	103.945	Rru_A0515	HAD family hydrolase	Rru_A0515	YP_425606.1	InterPro:IPR005834,InterPro:IPR006356,InterPro:IPR006357,Genbank:YP_425606.1,GeneID:3834213	YP_425606.1
gene529	43.7426	33.5668	Rru_A0516	N-acetyltransferase GCN5	Rru_A0516	YP_425607.1	InterPro:IPR000182,Genbank:YP_425607.1,GeneID:3834484	YP_425607.1
gene531	230.038	235.92	Rru_A0518	GTP cyclohydrolase subunit MoaA	Rru_A0518	YP_425609.1	InterPro:IPR000385,InterPro:IPR006638,InterPro:IPR007197,InterPro:IPR010505,Genbank:YP_425609.1,GeneID:3834486	YP_425609.1
gene532	13.2083	18.175	Rru_A0519	hypothetical protein	Rru_A0519	YP_425610.1	Genbank:YP_425610.1,GeneID:3834487	YP_425610.1
gene533	71.7127	93.2114	Rru_A0520	hypothetical protein	Rru_A0520	YP_425611.1	Genbank:YP_425611.1,GeneID:3834488	YP_425611.1
gene534	2286.77	2298.32	Rru_A0521	CheA signal transduction histidine kinase	Rru_A0521	YP_425612.1	InterPro:IPR001789,InterPro:IPR002545,InterPro:IPR003594,InterPro:IPR004105,InterPro:IPR004358,InterPro:IPR005467,InterPro:IPR008207,InterPro:IPR008208,Genbank:YP_425612.1,GeneID:3834489	YP_425612.1
gene535	208.162	229.067	Rru_A0522	response regulator receiver domain-containing protein	Rru_A0522	YP_425613.1	InterPro:IPR001789,Genbank:YP_425613.1,GeneID:3834490	YP_425613.1
gene536	272.992	282.475	Rru_A0523	chemotaxis-specific methylesterase	Rru_A0523	YP_425614.1	InterPro:IPR000673,InterPro:IPR001789,Genbank:YP_425614.1,GeneID:3834491	YP_425614.1
gene537	246.902	269.421	Rru_A0524	chemotaxis protein CheR	Rru_A0524	YP_425615.1	InterPro:IPR000780,InterPro:IPR001601,Genbank:YP_425615.1,GeneID:3834492	YP_425615.1
gene538	146.006	162.276	Rru_A0525	two component transcriptional regulator %2F cell cycle transcriptional regulator CtrA	Rru_A0525	YP_425616.1	InterPro:IPR001789,InterPro:IPR001867,Genbank:YP_425616.1,GeneID:3834493	YP_425616.1
gene540	45.2796	51.4944	Rru_A0527	hypothetical protein	Rru_A0527	YP_425618.1	Genbank:YP_425618.1,GeneID:3834495	YP_425618.1
gene541	56.3708	53.7226	Rru_A0528	heat shock protein DnaJ-like	Rru_A0528	YP_425619.1	InterPro:IPR001623,InterPro:IPR003095,Genbank:YP_425619.1,GeneID:3834496	YP_425619.1
gene542	304.002	215.856	Rru_A0529	hypothetical protein	Rru_A0529	YP_425620.1	Genbank:YP_425620.1,GeneID:3834497	YP_425620.1
gene543	1785.53	978.9	Rru_A0530	ferredoxin--NADP%2B reductase	Rru_A0530	YP_425621.1	InterPro:IPR001221,InterPro:IPR001433,InterPro:IPR001709,InterPro:IPR008333,Genbank:YP_425621.1,GeneID:3834498	YP_425621.1
gene544	65.5615	81.8999	Rru_A0531	hypothetical protein	Rru_A0531	YP_425622.1	InterPro:IPR005829,Genbank:YP_425622.1,GeneID:3834499	YP_425622.1
gene545	109.618	114.134	Rru_A0532	cobyrinic acid a%2Cc-diamide synthase	Rru_A0532	YP_425623.1	InterPro:IPR002586,Genbank:YP_425623.1,GeneID:3834500	YP_425623.1
gene546	177.898	212.68	Rru_A0533	GTP-binding signal recognition particle	Rru_A0533	YP_425624.1	InterPro:IPR000897,InterPro:IPR003593,Genbank:YP_425624.1,GeneID:3834501	YP_425624.1
gene547	33.1207	40.5762	Rru_A0534	hypothetical protein	Rru_A0534	YP_425625.1	Genbank:YP_425625.1,GeneID:3834502	YP_425625.1
gene548	20.864	21.7642	Rru_A0535	hypothetical protein	Rru_A0535	YP_425626.1	InterPro:IPR000620,Genbank:YP_425626.1,GeneID:3833642	YP_425626.1
gene549	39.3118	48.385	Rru_A0536	AraC family transcriptional regulator	Rru_A0536	YP_425627.1	InterPro:IPR000005,Genbank:YP_425627.1,GeneID:3833643	YP_425627.1
gene550	63.2217	68.7823	Rru_A0537	hypothetical protein	Rru_A0537	YP_425628.1	InterPro:IPR001387,InterPro:IPR006025,InterPro:IPR010359,Genbank:YP_425628.1,GeneID:3833644	YP_425628.1
gene551	18.5887	18.5335	Rru_A0538	hypothetical protein	Rru_A0538	YP_425629.1	Genbank:YP_425629.1,GeneID:3833645	YP_425629.1
gene553	79.7045	69.421	Rru_A0540	two component%2C sigma54 specific%2C Fis family transcriptional regulator	Rru_A0540	YP_425631.1	InterPro:IPR001789,InterPro:IPR002078,InterPro:IPR002197,InterPro:IPR003593,Genbank:YP_425631.1,GeneID:3833647	YP_425631.1
gene554	79.1415	75.2052	Rru_A0541	MotA%2FTolQ%2FExbB proton channel	Rru_A0541	YP_425632.1	InterPro:IPR000540,InterPro:IPR002898,Genbank:YP_425632.1,GeneID:3833648	YP_425632.1
gene555	33.0861	37.1275	Rru_A0542	flagellar motor switch protein	Rru_A0542	YP_425633.1	InterPro:IPR001172,InterPro:IPR001543,Genbank:YP_425633.1,GeneID:3833649	YP_425633.1
gene559	77.782	92.5468	Rru_A0546	hypothetical protein	Rru_A0546	YP_425637.1	InterPro:IPR001444,InterPro:IPR010930,Genbank:YP_425637.1,GeneID:3833653	YP_425637.1
gene560	17.3773	19.0929	Rru_A0547	flagellar hook capping protein	Rru_A0547	YP_425638.1	InterPro:IPR005648,Genbank:YP_425638.1,GeneID:3833654	YP_425638.1
gene561	26.3442	29.4196	Rru_A0548	flagellar hook-length control protein	Rru_A0548	YP_425639.1	InterPro:IPR001635,Genbank:YP_425639.1,GeneID:3833655	YP_425639.1
gene562	412.885	487.92	Rru_A0549	hypothetical protein	Rru_A0549	YP_425640.1	Genbank:YP_425640.1,GeneID:3833656	YP_425640.1
gene563	31.6499	38.5788	Rru_A0550	hypothetical protein	Rru_A0550	YP_425641.1	InterPro:IPR001440,Genbank:YP_425641.1,GeneID:3833657	YP_425641.1
gene564	63.0332	67.045	Rru_A0551	hypothetical protein	Rru_A0551	YP_425642.1	InterPro:IPR001440,InterPro:IPR011717,Genbank:YP_425642.1,GeneID:3833658	YP_425642.1
gene565	52.2644	66.9884	Rru_A0552	N-acetyltransferase GCN5	Rru_A0552	YP_425643.1	InterPro:IPR000182,Genbank:YP_425643.1,GeneID:3833659	YP_425643.1
gene566	116.683	146.855	Rru_A0553	response regulator receiver Signal transduction histidine kinase	Rru_A0553	YP_425644.1	InterPro:IPR001789,InterPro:IPR003594,InterPro:IPR003661,InterPro:IPR004358,InterPro:IPR005467,Genbank:YP_425644.1,GeneID:3833660	YP_425644.1
gene567	250.862	217.76	Rru_A0554	Rh-like protein%2Fammonium transporter	Rru_A0554	YP_425645.1	InterPro:IPR002229,InterPro:IPR010256,Genbank:YP_425645.1,GeneID:3833661	YP_425645.1
gene568	68.5169	62.7637	Rru_A0555	nitrogen regulatory protein P-II	Rru_A0555	YP_425646.1	InterPro:IPR002187,InterPro:IPR002332,Genbank:YP_425646.1,GeneID:3834233	YP_425646.1
gene570	119.904	43.819	Rru_A0557	methenyltetrahydrofolate cyclohydrolase	Rru_A0557	YP_425648.1	InterPro:IPR000672,Genbank:YP_425648.1,GeneID:3834235	YP_425648.1
gene571	48.2383	34.1726	Rru_A0558	diguanylate cyclase%2Fphosphodiesterase	Rru_A0558	YP_425649.1	InterPro:IPR000160,InterPro:IPR001633,Genbank:YP_425649.1,GeneID:3834236	YP_425649.1
gene572	107.334	86.3707	Rru_A0559	alpha%2Fbeta hydrolase	Rru_A0559	YP_425650.1	InterPro:IPR000073,InterPro:IPR000379,Genbank:YP_425650.1,GeneID:3834237	YP_425650.1
gene573	437.139	450.544	Rru_A0560	cytochrome bd ubiquinol oxidase%2C subunit I	Rru_A0560	YP_425651.1	InterPro:IPR002585,Genbank:YP_425651.1,GeneID:3834238	YP_425651.1
gene574	245.318	254.887	Rru_A0561	cytochrome bd ubiquinol oxidase%2C subunit II	Rru_A0561	YP_425652.1	InterPro:IPR003317,Genbank:YP_425652.1,GeneID:3834239	YP_425652.1
gene575	344.859	351.152	Rru_A0562	peptidase S1 and S6%2C chymotrypsin%2FHap	Rru_A0562	YP_425653.1	InterPro:IPR001254,InterPro:IPR001314,Genbank:YP_425653.1,GeneID:3834240	YP_425653.1
gene576	2071.65	2120.04	Rru_A0563	twin-arginine translocation pathway signal	Rru_A0563	YP_425654.1	InterPro:IPR000709,InterPro:IPR001828,InterPro:IPR006311,Genbank:YP_425654.1,GeneID:3834241	YP_425654.1
gene577	122.215	151.876	Rru_A0564	hypothetical protein	Rru_A0564	YP_425655.1	Genbank:YP_425655.1,GeneID:3834242	YP_425655.1
gene578	299.369	284.981	Rru_A0565	hypothetical protein	Rru_A0565	YP_425656.1	Genbank:YP_425656.1,GeneID:3834243	YP_425656.1
gene579	74.5692	91.3652	Rru_A0566	hypothetical protein	Rru_A0566	YP_425657.1	Genbank:YP_425657.1,GeneID:3834244	YP_425657.1
gene580	988.076	1197.06	Rru_A0567	microcin-processing peptidase 2	Rru_A0567	YP_425658.1	InterPro:IPR002510,Genbank:YP_425658.1,GeneID:3834245	YP_425658.1
gene581	186.899	203.18	Rru_A0568	chemotaxis sensory transducer	Rru_A0568	YP_425659.1	InterPro:IPR003660,InterPro:IPR004089,Genbank:YP_425659.1,GeneID:3834246	YP_425659.1
gene582	60.1332	52.1083	Rru_A0569	chorismate mutase	Rru_A0569	YP_425660.1	InterPro:IPR002701,Genbank:YP_425660.1,GeneID:3834247	YP_425660.1
gene583	222.992	152.972	Rru_A0570	glutamate--cysteine ligase	Rru_A0570	YP_425661.1	InterPro:IPR006336,InterPro:IPR011556,Genbank:YP_425661.1,GeneID:3834248	YP_425661.1
gene584	22.0475	19.7499	Rru_A0571	16S ribosomal RNA methyltransferase RsmE	Rru_A0571	YP_425662.1	InterPro:IPR004382,InterPro:IPR006700,Genbank:YP_425662.1,GeneID:3834249	YP_425662.1
gene585	183.311	166.229	Rru_A0572	4-hydroxybenzoate octaprenyltransferase	Rru_A0572	YP_425663.1	InterPro:IPR000537,InterPro:IPR006370,Genbank:YP_425663.1,GeneID:3834250	YP_425663.1
gene586	38.3364	36.331	Rru_A0573	hypothetical protein	Rru_A0573	YP_425664.1	Genbank:YP_425664.1,GeneID:3834251	YP_425664.1
gene587	156.752	94.5526	Rru_A0574	3-octaprenyl-4-hydroxybenzoate carboxy-lyase	Rru_A0574	YP_425665.1	InterPro:IPR002830,Genbank:YP_425665.1,GeneID:3834464	YP_425665.1
gene588	228.263	234.264	Rru_A0575	microcin-processing peptidase 1	Rru_A0575	YP_425666.1	InterPro:IPR002510,Genbank:YP_425666.1,GeneID:3834465	YP_425666.1
gene589	79.8944	69.8095	Rru_A0576	methyl-accepting chemotaxis sensory transducer	Rru_A0576	YP_425667.1	InterPro:IPR003660,InterPro:IPR004010,InterPro:IPR004089,Genbank:YP_425667.1,GeneID:3834466	YP_425667.1
gene590	93.4619	52.9254	Rru_A0577	hypothetical protein	Rru_A0577	YP_425668.1	InterPro:IPR001206,InterPro:IPR005218,Genbank:YP_425668.1,GeneID:3834467	YP_425668.1
gene591	15.8227	20.7516	Rru_A0578	metallophosphoesterase	Rru_A0578	YP_425669.1	InterPro:IPR002110,InterPro:IPR004843,Genbank:YP_425669.1,GeneID:3834468	YP_425669.1
gene592	10.7438	14.6227	Rru_A0579	group 1 glycosyl transferase	Rru_A0579	YP_425670.1	InterPro:IPR001296,Genbank:YP_425670.1,GeneID:3834469	YP_425670.1
gene593	88.3044	50.3513	Rru_A0580	OsmC-like protein	Rru_A0580	YP_425671.1	InterPro:IPR003718,Genbank:YP_425671.1,GeneID:3834470	YP_425671.1
gene594	300.096	507.652	Rru_A0581	three-deoxy-D-manno-octulosonic-acid transferase-like protein	Rru_A0581	YP_425672.1	InterPro:IPR007507,Genbank:YP_425672.1,GeneID:3834471	YP_425672.1
gene596	93.1136	111.962	Rru_A0583	group 1 glycosyl transferase	Rru_A0583	YP_425674.1	InterPro:IPR001296,Genbank:YP_425674.1,GeneID:3834473	YP_425674.1
gene597	71.4138	66.6221	Rru_A0584	inner-membrane translocator	Rru_A0584	YP_425675.1	InterPro:IPR001851,InterPro:IPR006035,Genbank:YP_425675.1,GeneID:3834474	YP_425675.1
gene598	127.274	194.102	Rru_A0585	ABC transporter	Rru_A0585	YP_425676.1	InterPro:IPR001687,InterPro:IPR003439,InterPro:IPR003593,Genbank:YP_425676.1,GeneID:3834475	YP_425676.1
gene599	390.268	366.174	Rru_A0586	chaperonin Cpn10	Rru_A0586	YP_425677.1	InterPro:IPR001476,Genbank:YP_425677.1,GeneID:3834476	YP_425677.1
gene601	41.3567	40.4385	Rru_A0588	oligopeptide%2Fdipeptide ABC transporter ATP-binding protein-like protein	Rru_A0588	YP_425679.1	InterPro:IPR001687,InterPro:IPR003439,InterPro:IPR003593,InterPro:IPR010066,Genbank:YP_425679.1,GeneID:3834478	YP_425679.1
gene602	37.0978	34.2747	Rru_A0589	oligopeptide%2Fdipeptide ABC transporter ATP-binding protein-like protein	Rru_A0589	YP_425680.1	InterPro:IPR001687,InterPro:IPR003439,InterPro:IPR003593,InterPro:IPR010066,Genbank:YP_425680.1,GeneID:3834479	YP_425680.1
gene603	41.8145	41.1801	Rru_A0590	binding-protein dependent transport system inner membrane protein	Rru_A0590	YP_425681.1	InterPro:IPR000515,Genbank:YP_425681.1,GeneID:3834480	YP_425681.1
gene604	54.942	49.8069	Rru_A0591	binding-protein dependent transport system inner membrane protein	Rru_A0591	YP_425682.1	InterPro:IPR000515,Genbank:YP_425682.1,GeneID:3834481	YP_425682.1
gene605	297.824	257.55	Rru_A0592	extracellular solute-binding protein	Rru_A0592	YP_425683.1	InterPro:IPR000914,Genbank:YP_425683.1,GeneID:3834482	YP_425683.1
gene606	357.34	352.545	Rru_A0593	sulfite oxidase subunit YedY	Rru_A0593	YP_425684.1	InterPro:IPR000572,InterPro:IPR006311,Genbank:YP_425684.1,GeneID:3834483	YP_425684.1
gene607	135.668	138.463	Rru_A0594	sulfite oxidase subunit YedZ	Rru_A0594	YP_425685.1	InterPro:IPR007916,Genbank:YP_425685.1,GeneID:3833967	YP_425685.1
gene608	1068.89	1012.5	Rru_A0595	transketolase	Rru_A0595	YP_425686.1	InterPro:IPR005474,InterPro:IPR005475,InterPro:IPR005476,InterPro:IPR005478,Genbank:YP_425686.1,GeneID:3833968	YP_425686.1
gene609	1069.62	1133.85	Rru_A0596	fructose-1%2C6-bisphosphate aldolase	Rru_A0596	YP_425687.1	InterPro:IPR000771,InterPro:IPR006412,Genbank:YP_425687.1,GeneID:3833969	YP_425687.1
gene610	18.5599	19.6889	Rru_A0597	hypothetical protein	Rru_A0597	YP_425688.1	InterPro:IPR011091,Genbank:YP_425688.1,GeneID:3833970	YP_425688.1
gene611	790.702	1619.02	Rru_A0598	phosphate ABC transporter substrate-binding protein	Rru_A0598	YP_425689.1	Genbank:YP_425689.1,GeneID:3833971	YP_425689.1
gene612	148.231	181.764	Rru_A0599	phosphate ABC transporter permease	Rru_A0599	YP_425690.1	InterPro:IPR000515,InterPro:IPR002229,InterPro:IPR011864,Genbank:YP_425690.1,GeneID:3833972	YP_425690.1
gene613	121.272	156.585	Rru_A0600	phosphate ABC transporter permease	Rru_A0600	YP_425691.1	InterPro:IPR000515,InterPro:IPR005672,Genbank:YP_425691.1,GeneID:3833973	YP_425691.1
gene614	114.267	152.44	Rru_A0601	phosphate transporter ATP-binding protein	Rru_A0601	YP_425692.1	InterPro:IPR001687,InterPro:IPR003439,InterPro:IPR003593,InterPro:IPR005670,Genbank:YP_425692.1,GeneID:3833974	YP_425692.1
gene615	75.0181	111.421	Rru_A0602	phosphate uptake regulator PhoU	Rru_A0602	YP_425693.1	InterPro:IPR008170,Genbank:YP_425693.1,GeneID:3833975	YP_425693.1
gene616	60.705	80.4655	Rru_A0603	two component transcriptional regulator	Rru_A0603	YP_425694.1	InterPro:IPR001789,InterPro:IPR001867,InterPro:IPR011879,Genbank:YP_425694.1,GeneID:3833976	YP_425694.1
gene617	13.5196	22.8176	Rru_A0604	hypothetical protein	Rru_A0604	YP_425695.1	Genbank:YP_425695.1,GeneID:3833977	YP_425695.1
gene618	764.331	254.771	Rru_A0605	hypothetical protein	Rru_A0605	YP_425696.1	InterPro:IPR004630,Genbank:YP_425696.1,GeneID:3833978	YP_425696.1
gene619	319.267	134.55	Rru_A0606	LysR family transcriptional regulator	Rru_A0606	YP_425697.1	InterPro:IPR000847,InterPro:IPR005119,Genbank:YP_425697.1,GeneID:3833979	YP_425697.1
gene620	182.154	151.75	Rru_A0607	adenine phosphoribosyltransferase	Rru_A0607	YP_425698.1	InterPro:IPR000836,InterPro:IPR002375,InterPro:IPR005764,Genbank:YP_425698.1,GeneID:3833980	YP_425698.1
gene621	398.437	419.838	Rru_A0608	TRAP transporter solute receptor TAXI family protein	Rru_A0608	YP_425699.1	InterPro:IPR011852,Genbank:YP_425699.1,GeneID:3833981	YP_425699.1
gene622	135.231	155.316	Rru_A0609	hypothetical protein	Rru_A0609	YP_425700.1	InterPro:IPR006015,InterPro:IPR006016,Genbank:YP_425700.1,GeneID:3833982	YP_425700.1
gene623	669.61	724.881	Rru_A0610	hypothetical protein	Rru_A0610	YP_425701.1	Genbank:YP_425701.1,GeneID:3833983	YP_425701.1
gene624	174.419	178.982	Rru_A0611	hypothetical protein	Rru_A0611	YP_425702.1	Genbank:YP_425702.1,GeneID:3833984	YP_425702.1
gene625	217.194	223.615	Rru_A0612	PAS%2FPAC sensor-containing diguanylate cyclase%2Fphosphodiesterase	Rru_A0612	YP_425703.1	InterPro:IPR000014,InterPro:IPR000160,InterPro:IPR000700,InterPro:IPR001610,InterPro:IPR001633,InterPro:IPR001680,Genbank:YP_425703.1,GeneID:3833985	YP_425703.1
gene626	59.892	70.8531	Rru_A0613	bacteriochlorophyll 4-vinyl reductase	Rru_A0613	YP_425704.1	InterPro:IPR004096,InterPro:IPR010249,Genbank:YP_425704.1,GeneID:3834349	YP_425704.1
gene627	129.609	153.71	Rru_A0614	hypothetical protein	Rru_A0614	YP_425705.1	Genbank:YP_425705.1,GeneID:3834350	YP_425705.1
gene628	173.898	224.12	Rru_A0615	photosynthetic complex assembly protein	Rru_A0615	YP_425706.1	Genbank:YP_425706.1,GeneID:3834351	YP_425706.1
gene629	371.524	498.754	Rru_A0616	photosynthetic complex assembly protein	Rru_A0616	YP_425707.1	Genbank:YP_425707.1,GeneID:3834352	YP_425707.1
gene630	2893.11	4830.75	Rru_A0617	photosynthetic reaction center%2C H-chain	Rru_A0617	YP_425708.1	InterPro:IPR005652,InterPro:IPR007903,Genbank:YP_425708.1,GeneID:3834353	YP_425708.1
gene631	982.46	1451.35	Rru_A0618	PUCC protein	Rru_A0618	YP_425709.1	InterPro:IPR004896,InterPro:IPR011701,Genbank:YP_425709.1,GeneID:3834354	YP_425709.1
gene632	325.334	414.271	Rru_A0619	Mg-protoporphyrin IX methyl transferase	Rru_A0619	YP_425710.1	InterPro:IPR000051,InterPro:IPR000241,InterPro:IPR007848,InterPro:IPR010251,InterPro:IPR010940,Genbank:YP_425710.1,GeneID:3834355	YP_425710.1
gene635	1098.72	1216.38	Rru_A0622	light-independent protochlorophyllide reductase subunit B	Rru_A0622	YP_425713.1	InterPro:IPR000510,InterPro:IPR001865,InterPro:IPR005969,Genbank:YP_425713.1,GeneID:3834358	YP_425713.1
gene636	589.511	622.038	Rru_A0623	light-independent protochlorophyllide reductase subunit N	Rru_A0623	YP_425714.1	InterPro:IPR000510,InterPro:IPR005970,Genbank:YP_425714.1,GeneID:3834359	YP_425714.1
gene637	292.855	333.128	Rru_A0624	2-oxoglutarate synthase subunit%2C 2-oxoacid-ferredoxin oxidoreductase subunit CD	Rru_A0624	YP_425715.1	InterPro:IPR009905,Genbank:YP_425715.1,GeneID:3834360	YP_425715.1
gene638	330.542	432.328	Rru_A0625	hypothetical protein	Rru_A0625	YP_425716.1	Genbank:YP_425716.1,GeneID:3834361	YP_425716.1
gene639	68.2752	56.728	Rru_A0626	Fis family transcriptional regulator	Rru_A0626	YP_425717.1	InterPro:IPR000014,InterPro:IPR002197,InterPro:IPR011785,Genbank:YP_425717.1,GeneID:3834362	YP_425717.1
gene640	284.038	238.1	Rru_A0627	bacteriochlorophyll%2Fchlorophyll a synthase	Rru_A0627	YP_425718.1	InterPro:IPR000537,InterPro:IPR006372,Genbank:YP_425718.1,GeneID:3834363	YP_425718.1
gene641	258.316	214.673	Rru_A0628	PUCC protein	Rru_A0628	YP_425719.1	InterPro:IPR004896,InterPro:IPR011701,Genbank:YP_425719.1,GeneID:3834364	YP_425719.1
gene642	141.085	118.586	Rru_A0629	geranylgeranyl reductase	Rru_A0629	YP_425720.1	InterPro:IPR000205,InterPro:IPR001100,InterPro:IPR001327,InterPro:IPR002938,InterPro:IPR003042,InterPro:IPR006076,InterPro:IPR010253,InterPro:IPR011777,Genbank:YP_425720.1,GeneID:3834365	YP_425720.1
gene643	33.2981	35.8471	Rru_A0630	hypothetical protein	Rru_A0630	YP_425721.1	Genbank:YP_425721.1,GeneID:3834366	YP_425721.1
gene644	37.9902	39.7717	Rru_A0631	diguanylate cyclase	Rru_A0631	YP_425722.1	InterPro:IPR000014,InterPro:IPR000160,InterPro:IPR000700,InterPro:IPR001610,Genbank:YP_425722.1,GeneID:3834367	YP_425722.1
gene645	46.9479	42.1212	Rru_A0632	chemotaxis sensory transducer protein	Rru_A0632	YP_425723.1	InterPro:IPR000727,InterPro:IPR002063,InterPro:IPR003660,InterPro:IPR004089,InterPro:IPR004090,InterPro:IPR012312,Genbank:YP_425723.1,GeneID:3834368	YP_425723.1
gene646	10.2469	11.841	Rru_A0633	DNA polymerase III subunit epsilon	Rru_A0633	YP_425724.1	InterPro:IPR006055,Genbank:YP_425724.1,GeneID:3834252	YP_425724.1
gene647	23.9774	32.3914	Rru_A0634	cyclic nucleotide-binding domain-containing protein	Rru_A0634	YP_425725.1	InterPro:IPR000595,InterPro:IPR000644,InterPro:IPR005105,Genbank:YP_425725.1,GeneID:3834253	YP_425725.1
gene649	57.8459	102.189	Rru_A0636	hypothetical protein	Rru_A0636	YP_425727.1	InterPro:IPR007436,Genbank:YP_425727.1,GeneID:3834255	YP_425727.1
gene650	2965.13	4281.21	Rru_A0637	hypothetical protein	Rru_A0637	YP_425728.1	Genbank:YP_425728.1,GeneID:3834256	YP_425728.1
gene651	218.291	239.371	Rru_A0638	hypothetical protein	Rru_A0638	YP_425729.1	Genbank:YP_425729.1,GeneID:3834257	YP_425729.1
gene652	46.0891	45.8387	Rru_A0639	regulatory protein RecX	Rru_A0639	YP_425730.1	InterPro:IPR003783,Genbank:YP_425730.1,GeneID:3834258	YP_425730.1
gene653	126.641	105.313	Rru_A0640	ABC transporter	Rru_A0640	YP_425731.1	InterPro:IPR000412,Genbank:YP_425731.1,GeneID:3834259	YP_425731.1
gene654	69.2853	50.8646	Rru_A0641	prolipoprotein diacylglyceryl transferase	Rru_A0641	YP_425732.1	InterPro:IPR001640,Genbank:YP_425732.1,GeneID:3834260	YP_425732.1
gene655	31.7687	24.1174	Rru_A0642	hypothetical protein	Rru_A0642	YP_425733.1	InterPro:IPR003788,Genbank:YP_425733.1,GeneID:3834261	YP_425733.1
gene656	183.69	210.985	Rru_A0643	hypothetical protein	Rru_A0643	YP_425734.1	InterPro:IPR003730,Genbank:YP_425734.1,GeneID:3834262	YP_425734.1
gene657	78.7179	75.7855	Rru_A0644	hypothetical protein	Rru_A0644	YP_425735.1	Genbank:YP_425735.1,GeneID:3834263	YP_425735.1
gene658	335.713	158.806	Rru_A0645	ribose-phosphate pyrophosphokinase	Rru_A0645	YP_425736.1	InterPro:IPR000836,InterPro:IPR000842,InterPro:IPR002375,InterPro:IPR005946,Genbank:YP_425736.1,GeneID:3834264	YP_425736.1
gene659	185.639	91.815	Rru_A0646	phosphoribosylamine--glycine ligase	Rru_A0646	YP_425737.1	InterPro:IPR000115,Genbank:YP_425737.1,GeneID:3834265	YP_425737.1
gene660	132.751	86.9124	Rru_A0647	L-threonine ammonia-lyase	Rru_A0647	YP_425738.1	InterPro:IPR001926,Genbank:YP_425738.1,GeneID:3834266	YP_425738.1
gene661	73.1615	70.0059	Rru_A0648	hypothetical protein	Rru_A0648	YP_425739.1	InterPro:IPR000051,Genbank:YP_425739.1,GeneID:3834267	YP_425739.1
gene662	57.0807	60.5837	Rru_A0649	hypothetical protein	Rru_A0649	YP_425740.1	Genbank:YP_425740.1,GeneID:3834268	YP_425740.1
gene663	22.9902	26.3401	Rru_A0650	tRNA-adenosine deaminase	Rru_A0650	YP_425741.1	InterPro:IPR002125,Genbank:YP_425741.1,GeneID:3834269	YP_425741.1
gene664	46.0539	46.1204	Rru_A0651	glutamine amidotransferase	Rru_A0651	YP_425742.1	InterPro:IPR000991,InterPro:IPR011697,InterPro:IPR011702,Genbank:YP_425742.1,GeneID:3834270	YP_425742.1
gene665	56.5454	55.0224	Rru_A0652	pseudouridine synthase%2C Rsu	Rru_A0652	YP_425743.1	InterPro:IPR000748,InterPro:IPR002942,InterPro:IPR006145,InterPro:IPR010916,Genbank:YP_425743.1,GeneID:3834290	YP_425743.1
gene666	48.264	53.1942	Rru_A0653	hypothetical protein	Rru_A0653	YP_425744.1	InterPro:IPR002052,InterPro:IPR004398,Genbank:YP_425744.1,GeneID:3834291	YP_425744.1
gene667	136.785	186.034	Rru_A0654	multiple drug resistance protein MarC	Rru_A0654	YP_425745.1	InterPro:IPR002771,Genbank:YP_425745.1,GeneID:3834292	YP_425745.1
gene668	44.6299	53.2823	Rru_A0655	AsnC family transcriptional regulator	Rru_A0655	YP_425746.1	InterPro:IPR000485,Genbank:YP_425746.1,GeneID:3834293	YP_425746.1
gene669	71.7736	81.8198	Rru_A0656	bifunctional proline dehydrogenase%2Fpyrroline-5-carboxylate dehydrogenase	Rru_A0656	YP_425747.1	InterPro:IPR002086,InterPro:IPR002872,InterPro:IPR005933,Genbank:YP_425747.1,GeneID:3834294	YP_425747.1
gene670	8.26489	11.705	Rru_A0657	lysine exporter protein LysE%2FYggA	Rru_A0657	YP_425748.1	InterPro:IPR001123,Genbank:YP_425748.1,GeneID:3834295	YP_425748.1
gene671	38.0704	39.3	Rru_A0658	chromosome replication initiation inhibitor protein	Rru_A0658	YP_425749.1	InterPro:IPR000847,InterPro:IPR002197,InterPro:IPR005119,Genbank:YP_425749.1,GeneID:3834296	YP_425749.1
gene672	134.874	101.743	Rru_A0659	response regulator receiver modulated diguanylate cyclase%2Fphosphodiesterase	Rru_A0659	YP_425750.1	InterPro:IPR000160,InterPro:IPR001633,InterPro:IPR001789,Genbank:YP_425750.1,GeneID:3834297	YP_425750.1
gene673	46.1752	48.4313	Rru_A0660	signal transduction histidine kinase	Rru_A0660	YP_425751.1	InterPro:IPR003594,InterPro:IPR003661,InterPro:IPR004358,InterPro:IPR005467,Genbank:YP_425751.1,GeneID:3834298	YP_425751.1
gene674	273.168	235.496	Rru_A0661	Hly-III-like protein	Rru_A0661	YP_425752.1	InterPro:IPR004254,Genbank:YP_425752.1,GeneID:3834299	YP_425752.1
gene675	285.538	238.644	Rru_A0662	translation initiation factor 1	Rru_A0662	YP_425753.1	InterPro:IPR003029,InterPro:IPR004368,InterPro:IPR006196,Genbank:YP_425753.1,GeneID:3834300	YP_425753.1
gene676	727.83	849.366	Rru_A0663	cold-shock DNA-binding protein family protein	Rru_A0663	YP_425754.1	InterPro:IPR002059,InterPro:IPR011129,Genbank:YP_425754.1,GeneID:3834301	YP_425754.1
gene677	171.531	122.836	Rru_A0664	signal transduction histidine kinase	Rru_A0664	YP_425755.1	InterPro:IPR001789,InterPro:IPR003594,InterPro:IPR011495,Genbank:YP_425755.1,GeneID:3834302	YP_425755.1
gene678	147.057	105.859	Rru_A0665	response regulator receiver domain-containing protein	Rru_A0665	YP_425756.1	InterPro:IPR001789,Genbank:YP_425756.1,GeneID:3834303	YP_425756.1
gene679	264.119	160.285	Rru_A0666	multi-sensor Signal transduction histidine kinase	Rru_A0666	YP_425757.1	InterPro:IPR003594,InterPro:IPR003661,InterPro:IPR004358,InterPro:IPR005467,InterPro:IPR007891,Genbank:YP_425757.1,GeneID:3834304	YP_425757.1
gene680	48.3177	35.9336	Rru_A0667	nicotinate-nucleotide-dimethylbenzimidazole phosphoribosyltransferase	Rru_A0667	YP_425758.1	InterPro:IPR000169,InterPro:IPR001000,InterPro:IPR003200,InterPro:IPR008281,Genbank:YP_425758.1,GeneID:3834305	YP_425758.1
gene681	41.9707	26.9395	Rru_A0668	cobalamin-5%27-phosphate synthase	Rru_A0668	YP_425759.1	InterPro:IPR003805,Genbank:YP_425759.1,GeneID:3834306	YP_425759.1
gene682	26.4631	19.036	Rru_A0669	phosphoglycerate%2Fbisphosphoglycerate mutase	Rru_A0669	YP_425760.1	InterPro:IPR001345,Genbank:YP_425760.1,GeneID:3834307	YP_425760.1
gene683	24.6597	15.9268	Rru_A0670	adenosylcobinamide kinase	Rru_A0670	YP_425761.1	InterPro:IPR003203,Genbank:YP_425761.1,GeneID:3834308	YP_425761.1
gene684	72.4904	48.3439	Rru_A0671	cobalamin synthesis CobW protein	Rru_A0671	YP_425762.1	InterPro:IPR003495,InterPro:IPR011629,Genbank:YP_425762.1,GeneID:3834309	YP_425762.1
gene685	150.836	182.202	Rru_A0672	hypothetical protein	Rru_A0672	YP_425763.1	Genbank:YP_425763.1,GeneID:3834522	YP_425763.1
gene687	11.4195	6.86461	Rru_A0673	hypothetical protein	Rru_A0673	YP_425764.1	Genbank:YP_425764.1,GeneID:3834524	YP_425764.1
gene688	16.3801	17.2394	Rru_A0674	phage integrase	Rru_A0674	YP_425765.1	InterPro:IPR002104,Genbank:YP_425765.1,GeneID:3834525	YP_425765.1
gene689	56.2239	62.2986	Rru_A0675	hypothetical protein	Rru_A0675	YP_425766.1	Genbank:YP_425766.1,GeneID:3834526	YP_425766.1
gene690	50.6086	53.8753	Rru_A0676	transposase IS116%2FIS110%2FIS902	Rru_A0676	YP_425767.1	InterPro:IPR003346,Genbank:YP_425767.1,GeneID:3834527	YP_425767.1
gene691	30.9247	28.4667	Rru_A0677	hypothetical protein	Rru_A0677	YP_425768.1	Genbank:YP_425768.1,GeneID:3834528	YP_425768.1
gene692	43.0637	34.7253	Rru_A0678	multi anti extrusion protein MatE	Rru_A0678	YP_425769.1	InterPro:IPR002528,InterPro:IPR003439,Genbank:YP_425769.1,GeneID:3834529	YP_425769.1
gene693	15.9775	16.2606	Rru_A0679	TetR family transcriptional regulator	Rru_A0679	YP_425770.1	InterPro:IPR001647,Genbank:YP_425770.1,GeneID:3834530	YP_425770.1
gene694	12.1899	15.4818	Rru_A0680	hypothetical protein	Rru_A0680	YP_425771.1	Genbank:YP_425771.1,GeneID:3834531	YP_425771.1
gene695	138.597	154.866	Rru_A0681	hypothetical protein	Rru_A0681	YP_425772.1	Genbank:YP_425772.1,GeneID:3834532	YP_425772.1
gene696	416.865	987.442	Rru_A0682	NADPH-glutathione reductase	Rru_A0682	YP_425773.1	InterPro:IPR000103,InterPro:IPR000815,InterPro:IPR001100,InterPro:IPR001327,InterPro:IPR004099,InterPro:IPR006324,Genbank:YP_425773.1,GeneID:3834533	YP_425773.1
gene697	1083.32	920.844	Rru_A0683	3-deoxy-D-arabinoheptulosonate-7-phosphate synthase	Rru_A0683	YP_425774.1	InterPro:IPR002480,Genbank:YP_425774.1,GeneID:3834534	YP_425774.1
gene698	455.899	415.896	Rru_A0684	hypothetical protein	Rru_A0684	YP_425775.1	Genbank:YP_425775.1,GeneID:3834535	YP_425775.1
gene699	35.8326	31.4318	Rru_A0685	hypothetical protein	Rru_A0685	YP_425776.1	InterPro:IPR002781,Genbank:YP_425776.1,GeneID:3834536	YP_425776.1
gene700	10.0161	14.7604	Rru_A0686	LysR family transcriptional regulator	Rru_A0686	YP_425777.1	InterPro:IPR000847,InterPro:IPR005119,Genbank:YP_425777.1,GeneID:3834537	YP_425777.1
gene702	114.913	96.9028	Rru_A0688	glutamyl-tRNA synthetase	Rru_A0688	YP_425779.1	InterPro:IPR000924,InterPro:IPR001412,InterPro:IPR004527,Genbank:YP_425779.1,GeneID:3834539	YP_425779.1
gene704	80.7148	84.212	Rru_A0690	PAS%2FPAC sensor Signal transduction histidine kinase	Rru_A0690	YP_425781.1	InterPro:IPR000014,InterPro:IPR003594,InterPro:IPR004358,InterPro:IPR005467,Genbank:YP_425781.1,GeneID:3833927	YP_425781.1
gene705	39.2171	44.9565	Rru_A0691	signal transduction protein	Rru_A0691	YP_425782.1	InterPro:IPR001789,Genbank:YP_425782.1,GeneID:3833928	YP_425782.1
gene706	41.19	44.6754	Rru_A0692	response regulator receiver domain-containing protein	Rru_A0692	YP_425783.1	InterPro:IPR001789,Genbank:YP_425783.1,GeneID:3833929	YP_425783.1
gene707	31.8827	34.172	Rru_A0693	signal transduction histidine kinase	Rru_A0693	YP_425784.1	InterPro:IPR003018,InterPro:IPR003594,InterPro:IPR011495,Genbank:YP_425784.1,GeneID:3833930	YP_425784.1
gene708	8.00939	9.38843	Rru_A0694	response regulator	Rru_A0694	YP_425785.1	InterPro:IPR001789,Genbank:YP_425785.1,GeneID:3833931	YP_425785.1
gene709	518.798	358.516	Rru_A0695	alpha-isopropylmalate%2Fhomocitrate synthase family transferase	Rru_A0695	YP_425786.1	InterPro:IPR000891,InterPro:IPR002034,InterPro:IPR002086,InterPro:IPR005675,Genbank:YP_425786.1,GeneID:3833932	YP_425786.1
gene710	138.275	85.1121	Rru_A0696	RNA methyl transferase TrmH	Rru_A0696	YP_425787.1	InterPro:IPR001537,InterPro:IPR004384,Genbank:YP_425787.1,GeneID:3833933	YP_425787.1
gene711	165.241	152.107	Rru_A0697	multi anti extrusion protein MatE	Rru_A0697	YP_425788.1	InterPro:IPR002528,Genbank:YP_425788.1,GeneID:3833934	YP_425788.1
gene712	196.96	747.7	Rru_A0698	lipolytic protein	Rru_A0698	YP_425789.1	InterPro:IPR000379,InterPro:IPR002168,Genbank:YP_425789.1,GeneID:3833935	YP_425789.1
gene713	44.3194	46.9188	Rru_A0699	plasmid stabilization system protein	Rru_A0699	YP_425790.1	InterPro:IPR007712,Genbank:YP_425790.1,GeneID:3833936	YP_425790.1
gene714	45.7561	53.6216	Rru_A0700	transcriptional regulator	Rru_A0700	YP_425791.1	InterPro:IPR005360,InterPro:IPR011570,Genbank:YP_425791.1,GeneID:3833937	YP_425791.1
gene716	68.3821	49.7673	Rru_A0702	molybdate ABC transporter ATP-binding protein	Rru_A0702	YP_425793.1	InterPro:IPR001687,InterPro:IPR003439,InterPro:IPR003593,InterPro:IPR011868,Genbank:YP_425793.1,GeneID:3833939	YP_425793.1
gene717	91.4312	81.0344	Rru_A0703	molybdate ABC transporter permease	Rru_A0703	YP_425794.1	InterPro:IPR000515,InterPro:IPR011867,Genbank:YP_425794.1,GeneID:3833940	YP_425794.1
gene718	561.401	426.316	Rru_A0704	molybdenum ABC transporter substrate-binding protein	Rru_A0704	YP_425795.1	InterPro:IPR005950,InterPro:IPR006059,InterPro:IPR011587,Genbank:YP_425795.1,GeneID:3833941	YP_425795.1
gene719	558.821	568.956	Rru_A0705	glutaredoxin	Rru_A0705	YP_425796.1	InterPro:IPR002109,InterPro:IPR004480,Genbank:YP_425796.1,GeneID:3833942	YP_425796.1
gene720	73.9597	75.1647	Rru_A0706	RarD protein	Rru_A0706	YP_425797.1	InterPro:IPR000620,InterPro:IPR004626,Genbank:YP_425797.1,GeneID:3833943	YP_425797.1
gene721	63.9564	64.8412	Rru_A0707	BolA-like protein	Rru_A0707	YP_425798.1	InterPro:IPR002634,Genbank:YP_425798.1,GeneID:3833944	YP_425798.1
gene722	622.591	422.549	Rru_A0708	phosphoribosylformylglycinamidine synthase II	Rru_A0708	YP_425799.1	InterPro:IPR000728,InterPro:IPR010074,InterPro:IPR010918,Genbank:YP_425799.1,GeneID:3833945	YP_425799.1
gene723	166.438	100.512	Rru_A0709	phosphoribosylformylglycinamidine synthase I	Rru_A0709	YP_425800.1	InterPro:IPR010075,InterPro:IPR011698,Genbank:YP_425800.1,GeneID:3834025	YP_425800.1
gene724	110.252	73.9339	Rru_A0710	phosphoribosylformylglycinamidine synthetase PurS	Rru_A0710	YP_425801.1	InterPro:IPR003850,Genbank:YP_425801.1,GeneID:3834026	YP_425801.1
gene725	572.712	372.738	Rru_A0711	phosphoribosylaminoimidazole-succinocarboxamide synthase	Rru_A0711	YP_425802.2	InterPro:IPR001636,Genbank:YP_425802.2,GeneID:3834027	YP_425802.2
gene726	120.934	85.3462	Rru_A0712	XRE family transcriptional regulator	Rru_A0712	YP_425803.1	InterPro:IPR001387,Genbank:YP_425803.1,GeneID:3834028	YP_425803.1
gene727	37.9449	37.2446	Rru_A0713	hypothetical protein	Rru_A0713	YP_425804.1	InterPro:IPR008551,Genbank:YP_425804.1,GeneID:3834029	YP_425804.1
gene728	52.0342	66.2113	Rru_A0714	hypothetical protein	Rru_A0714	YP_425805.1	InterPro:IPR009945,Genbank:YP_425805.1,GeneID:3834030	YP_425805.1
gene729	69.6696	70.4371	Rru_A0715	Mg2%2B transporter protein%2C CorA-like	Rru_A0715	YP_425806.1	InterPro:IPR002523,Genbank:YP_425806.1,GeneID:3834031	YP_425806.1
gene730	155.329	109.7	Rru_A0716	adenylosuccinate lyase	Rru_A0716	YP_425807.1	InterPro:IPR000362,InterPro:IPR003031,InterPro:IPR004769,Genbank:YP_425807.1,GeneID:3834032	YP_425807.1
gene731	12.6086	13.7467	Rru_A0717	phage repressor	Rru_A0717	YP_425808.1	InterPro:IPR001387,InterPro:IPR006198,Genbank:YP_425808.1,GeneID:3834033	YP_425808.1
gene732	774.161	842.788	Rru_A0718	chemotaxis sensory transducer protein	Rru_A0718	YP_425809.1	InterPro:IPR003660,InterPro:IPR004089,InterPro:IPR004090,Genbank:YP_425809.1,GeneID:3834034	YP_425809.1
gene733	137.378	160.62	Rru_A0719	hypothetical protein	Rru_A0719	YP_425810.1	Genbank:YP_425810.1,GeneID:3834035	YP_425810.1
gene734	92.362	74.5919	Rru_A0720	MarR family transcriptional regulator	Rru_A0720	YP_425811.1	InterPro:IPR000835,Genbank:YP_425811.1,GeneID:3834036	YP_425811.1
gene735	93.3568	75.0193	Rru_A0721	anti-Sigm factor%2C ChrR	Rru_A0721	YP_425812.1	InterPro:IPR000408,Genbank:YP_425812.1,GeneID:3834037	YP_425812.1
gene736	56.1162	45.8622	Rru_A0722	RNA polymerase sigma factor RpoE	Rru_A0722	YP_425813.1	InterPro:IPR000838,InterPro:IPR007627,InterPro:IPR007630,Genbank:YP_425813.1,GeneID:3834038	YP_425813.1
gene737	582.085	488.715	Rru_A0723	amine oxidase	Rru_A0723	YP_425814.1	InterPro:IPR000209,InterPro:IPR001613,InterPro:IPR002937,Genbank:YP_425814.1,GeneID:3834039	YP_425814.1
gene738	239.431	182.578	Rru_A0724	hypothetical protein	Rru_A0724	YP_425815.1	InterPro:IPR010775,Genbank:YP_425815.1,GeneID:3834040	YP_425815.1
gene739	499.119	417.06	Rru_A0725	cyclopropane-fatty-acyl-phospholipid synthase	Rru_A0725	YP_425816.1	InterPro:IPR000051,InterPro:IPR002935,InterPro:IPR003333,Genbank:YP_425816.1,GeneID:3834041	YP_425816.1
gene740	229.547	222.285	Rru_A0726	major facilitator transporter	Rru_A0726	YP_425817.1	InterPro:IPR011701,Genbank:YP_425817.1,GeneID:3834042	YP_425817.1
gene741	135.557	124.346	Rru_A0727	hypothetical protein	Rru_A0727	YP_425818.1	Genbank:YP_425818.1,GeneID:3834043	YP_425818.1
gene742	87.2723	76.3508	Rru_A0728	hypothetical protein	Rru_A0728	YP_425819.1	Genbank:YP_425819.1,GeneID:3834710	YP_425819.1
gene743	100.258	70.5971	Rru_A0729	short-chain dehydrogenase%2Freductase sDR	Rru_A0729	YP_425820.1	InterPro:IPR002198,InterPro:IPR002347,Genbank:YP_425820.1,GeneID:3834711	YP_425820.1
gene744	185.404	120.455	Rru_A0730	hypothetical protein	Rru_A0730	YP_425821.1	Genbank:YP_425821.1,GeneID:3834712	YP_425821.1
gene745	97.4424	44.5891	Rru_A0731	hypothetical protein	Rru_A0731	YP_425822.1	Genbank:YP_425822.1,GeneID:3834713	YP_425822.1
gene746	79.9972	70.6779	Rru_A0732	DNA repair protein RadC	Rru_A0732	YP_425823.1	InterPro:IPR001405,Genbank:YP_425823.1,GeneID:3834714	YP_425823.1
gene747	335.955	281.761	Rru_A0733	methionine aminopeptidase	Rru_A0733	YP_425824.1	InterPro:IPR000994,InterPro:IPR001714,InterPro:IPR002467,Genbank:YP_425824.1,GeneID:3834715	YP_425824.1
gene748	36.647	36.6248	Rru_A0734	thioesterase superfamily protein	Rru_A0734	YP_425825.1	Genbank:YP_425825.1,GeneID:3834716	YP_425825.1
gene749	38.7931	35.6904	Rru_A0735	sugar fermentation stimulation protein	Rru_A0735	YP_425826.1	InterPro:IPR005224,Genbank:YP_425826.1,GeneID:3834717	YP_425826.1
gene750	66.5163	72.3547	Rru_A0736	hypothetical protein	Rru_A0736	YP_425827.1	InterPro:IPR000051,Genbank:YP_425827.1,GeneID:3834718	YP_425827.1
gene751	28.2521	38.0856	Rru_A0737	phosphoribosyltransferase	Rru_A0737	YP_425828.1	InterPro:IPR000760,InterPro:IPR000836,InterPro:IPR002375,Genbank:YP_425828.1,GeneID:3834719	YP_425828.1
gene752	61.1138	66.7149	Rru_A0738	glutaredoxin GrxC	Rru_A0738	YP_425829.1	InterPro:IPR002109,InterPro:IPR011767,InterPro:IPR011900,Genbank:YP_425829.1,GeneID:3834720	YP_425829.1
gene753	224.062	220.895	Rru_A0739	bifunctional nitrilase%2Fcyanide hydratase%2Fapolipoprotein N-acyltransferase	Rru_A0739	YP_425830.1	InterPro:IPR001110,InterPro:IPR003010,Genbank:YP_425830.1,GeneID:3834721	YP_425830.1
gene754	57.8914	64.2466	Rru_A0740	hypothetical protein	Rru_A0740	YP_425831.1	InterPro:IPR009562,Genbank:YP_425831.1,GeneID:3834722	YP_425831.1
gene755	244.996	273.09	Rru_A0741	signal transduction histidine kinase	Rru_A0741	YP_425832.1	InterPro:IPR000700,InterPro:IPR011102,Genbank:YP_425832.1,GeneID:3834723	YP_425832.1
gene756	113.123	90.3553	Rru_A0742	3-demethylubiquinone-9 3-methyltransferase	Rru_A0742	YP_425833.1	InterPro:IPR000051,InterPro:IPR010233,Genbank:YP_425833.1,GeneID:3834724	YP_425833.1
gene757	536.041	322.194	Rru_A0743	aspartate kinase	Rru_A0743	YP_425834.1	InterPro:IPR001048,InterPro:IPR001341,InterPro:IPR002912,InterPro:IPR005260,Genbank:YP_425834.1,GeneID:3834725	YP_425834.1
gene758	319.576	226.479	Rru_A0744	2-nitropropane dioxygenase	Rru_A0744	YP_425835.1	InterPro:IPR003009,InterPro:IPR004136,Genbank:YP_425835.1,GeneID:3834726	YP_425835.1
gene759	182.603	136.763	Rru_A0745	phosphoenolpyruvate-protein phosphotransferase PtsP	Rru_A0745	YP_425836.1	InterPro:IPR000121,InterPro:IPR003018,InterPro:IPR006318,InterPro:IPR008279,InterPro:IPR008731,Genbank:YP_425836.1,GeneID:3834727	YP_425836.1
gene760	204.354	182.692	Rru_A0746	hypothetical protein	Rru_A0746	YP_425837.1	Genbank:YP_425837.1,GeneID:3834728	YP_425837.1
gene763	114.592	91.6552	Rru_A0749	glutamyl-tRNA reductase	Rru_A0749	YP_425840.1	InterPro:IPR000209,InterPro:IPR000343,InterPro:IPR006151,Genbank:YP_425840.1,GeneID:3834158	YP_425840.1
gene764	116.71	97.3255	Rru_A0750	peptide chain release factor 1	Rru_A0750	YP_425841.1	InterPro:IPR000352,InterPro:IPR004373,InterPro:IPR005139,Genbank:YP_425841.1,GeneID:3834159	YP_425841.1
gene765	90.2164	87.7065	Rru_A0751	modification methylase HemK	Rru_A0751	YP_425842.1	InterPro:IPR000051,InterPro:IPR002052,InterPro:IPR004556,InterPro:IPR007848,Genbank:YP_425842.1,GeneID:3834160	YP_425842.1
gene766	464.956	414.57	Rru_A0752	hypothetical protein	Rru_A0752	YP_425843.1	Genbank:YP_425843.1,GeneID:3834161	YP_425843.1
gene767	2105.33	2496.96	Rru_A0753	chaperone clpB	Rru_A0753	YP_425844.1	InterPro:IPR001270,InterPro:IPR003593,InterPro:IPR003959,InterPro:IPR004176,Genbank:YP_425844.1,GeneID:3834162	YP_425844.1
gene768	529.738	594.09	Rru_A0754	hypothetical protein	Rru_A0754	YP_425845.1	Genbank:YP_425845.1,GeneID:3834163	YP_425845.1
gene769	562.491	590.775	Rru_A0755	chemotaxis sensory transducer protein	Rru_A0755	YP_425846.1	InterPro:IPR003660,InterPro:IPR004089,Genbank:YP_425846.1,GeneID:3834164	YP_425846.1
gene770	201.552	209.354	Rru_A0756	hypothetical protein	Rru_A0756	YP_425847.1	InterPro:IPR000644,InterPro:IPR002550,InterPro:IPR005170,Genbank:YP_425847.1,GeneID:3834165	YP_425847.1
gene771	21.1425	27.7899	Rru_A0757	isochorismatase hydrolase	Rru_A0757	YP_425848.1	InterPro:IPR000868,Genbank:YP_425848.1,GeneID:3834166	YP_425848.1
gene772	20.8222	25.5789	Rru_A0758	transcriptional regulator	Rru_A0758	YP_425849.1	InterPro:IPR000005,InterPro:IPR002818,Genbank:YP_425849.1,GeneID:3834167	YP_425849.1
gene773	12.4896	19.8543	Rru_A0759	aldo%2Fketo reductase	Rru_A0759	YP_425850.1	InterPro:IPR001395,Genbank:YP_425850.1,GeneID:3834168	YP_425850.1
gene774	45.5331	82.3997	Rru_A0760	hypothetical protein	Rru_A0760	YP_425851.1	Genbank:YP_425851.1,GeneID:3834169	YP_425851.1
gene775	26.9975	38.4968	Rru_A0761	radical SAM family protein	Rru_A0761	YP_425852.1	InterPro:IPR007197,Genbank:YP_425852.1,GeneID:3834170	YP_425852.1
gene776	32.5593	49.1884	Rru_A0762	Fe-S oxidoreductase	Rru_A0762	YP_425853.1	InterPro:IPR006158,InterPro:IPR006638,InterPro:IPR007197,Genbank:YP_425853.1,GeneID:3834171	YP_425853.1
gene777	15.2869	23.61	Rru_A0763	radical SAM family protein	Rru_A0763	YP_425854.1	InterPro:IPR007197,Genbank:YP_425854.1,GeneID:3834172	YP_425854.1
gene778	4.83148	7.04578	Rru_A0764	HesB%2FYadR%2FYfhF	Rru_A0764	YP_425855.1	InterPro:IPR000361,Genbank:YP_425855.1,GeneID:3834173	YP_425855.1
gene779	570.293	673.547	Rru_A0765	hypothetical protein	Rru_A0765	YP_425856.1	Genbank:YP_425856.1,GeneID:3834174	YP_425856.1
gene780	90.5269	68.9526	Rru_A0766	adenosine deaminase	Rru_A0766	YP_425857.1	InterPro:IPR001365,InterPro:IPR006330,Genbank:YP_425857.1,GeneID:3834175	YP_425857.1
gene781	25.0607	25.9545	Rru_A0767	ABC transporter	Rru_A0767	YP_425858.1	InterPro:IPR001687,InterPro:IPR003439,InterPro:IPR003593,Genbank:YP_425858.1,GeneID:3834560	YP_425858.1
gene782	36.4777	38.5936	Rru_A0768	binding-protein dependent transport system inner membrane protein	Rru_A0768	YP_425859.1	InterPro:IPR000515,Genbank:YP_425859.1,GeneID:3834561	YP_425859.1
gene783	502.785	507.389	Rru_A0769	extracellular solute-binding protein	Rru_A0769	YP_425860.1	InterPro:IPR006059,Genbank:YP_425860.1,GeneID:3834562	YP_425860.1
gene784	312.949	277.712	Rru_A0770	peptidase M23B	Rru_A0770	YP_425861.1	InterPro:IPR002886,Genbank:YP_425861.1,GeneID:3834563	YP_425861.1
gene791	504.964	640.879	Rru_A0771	hypothetical protein	Rru_A0771	YP_425862.1	Genbank:YP_425862.1,GeneID:3834570	YP_425862.1
gene792	1357.91	1791.48	Rru_A0772	oxidoreductase%2Fnitrogenase%2C component 1	Rru_A0772	YP_425863.1	InterPro:IPR000510,Genbank:YP_425863.1,GeneID:3834571	YP_425863.1
gene793	2404.62	2920.94	Rru_A0773	nitrogenase	Rru_A0773	YP_425864.1	InterPro:IPR000510,InterPro:IPR001545,Genbank:YP_425864.1,GeneID:3834572	YP_425864.1
gene794	1945.26	6807.33	Rru_A0774	O-acetylhomoserine%2FO-acetylserine sulfhydrylase	Rru_A0774	YP_425865.1	InterPro:IPR000277,InterPro:IPR006235,Genbank:YP_425865.1,GeneID:3834573	YP_425865.1
gene795	1534.23	2156.75	Rru_A0775	2OG-Fe%28II%29 oxygenase	Rru_A0775	YP_425866.1	InterPro:IPR002283,InterPro:IPR005123,Genbank:YP_425866.1,GeneID:3834081	YP_425866.1
gene796	1349.59	1724.01	Rru_A0776	hypothetical protein	Rru_A0776	YP_425867.1	InterPro:IPR000277,InterPro:IPR001176,InterPro:IPR004839,Genbank:YP_425867.1,GeneID:3834082	YP_425867.1
gene797	1604.01	2030.32	Rru_A0777	D-lactate dehydrogenase	Rru_A0777	YP_425868.1	InterPro:IPR004113,InterPro:IPR006094,Genbank:YP_425868.1,GeneID:3834083	YP_425868.1
gene798	712.806	971.235	Rru_A0778	lipoprotein YaeC	Rru_A0778	YP_425869.1	InterPro:IPR004478,InterPro:IPR004872,Genbank:YP_425869.1,GeneID:3834084	YP_425869.1
gene799	831.745	2220.7	Rru_A0779	extracellular solute-binding protein	Rru_A0779	YP_425870.1	InterPro:IPR001311,InterPro:IPR001638,Genbank:YP_425870.1,GeneID:3834085	YP_425870.1
gene800	331.437	858.538	Rru_A0780	binding-protein dependent transport system inner membrane protein	Rru_A0780	YP_425871.1	InterPro:IPR000515,Genbank:YP_425871.1,GeneID:3834086	YP_425871.1
gene801	160.282	352.441	Rru_A0781	amino acid ABC transporter permease	Rru_A0781	YP_425872.1	InterPro:IPR000515,InterPro:IPR010065,Genbank:YP_425872.1,GeneID:3834087	YP_425872.1
gene802	41.3863	79.29	Rru_A0782	hypothetical protein	Rru_A0782	YP_425873.1	Genbank:YP_425873.1,GeneID:3834088	YP_425873.1
gene803	11.7102	20.7388	Rru_A0783	hypothetical protein	Rru_A0783	YP_425874.1	Genbank:YP_425874.1,GeneID:3834089	YP_425874.1
gene804	2774.16	14147.1	Rru_A0784	O-acetylhomoserine%2FO-acetylserine sulfhydrylase	Rru_A0784	YP_425875.1	InterPro:IPR000277,InterPro:IPR006235,Genbank:YP_425875.1,GeneID:3834090	YP_425875.1
gene805	134.763	344.032	Rru_A0785	LysR family transcriptional regulator	Rru_A0785	YP_425876.1	InterPro:IPR000847,InterPro:IPR005119,Genbank:YP_425876.1,GeneID:3834091	YP_425876.1
gene806	416.507	1819.86	Rru_A0786	cystathionine gamma-lyase	Rru_A0786	YP_425877.1	InterPro:IPR000277,InterPro:IPR001597,Genbank:YP_425877.1,GeneID:3834092	YP_425877.1
gene807	287.237	1023.35	Rru_A0787	cystathionine beta-synthase	Rru_A0787	YP_425878.1	InterPro:IPR000644,InterPro:IPR001216,InterPro:IPR001926,Genbank:YP_425878.1,GeneID:3834093	YP_425878.1
gene808	110.339	450.355	Rru_A0788	ABC transporter	Rru_A0788	YP_425879.1	InterPro:IPR001687,InterPro:IPR003439,InterPro:IPR003593,Genbank:YP_425879.1,GeneID:3834094	YP_425879.1
gene809	51.259	228.794	Rru_A0789	binding-protein dependent transport system inner membrane protein	Rru_A0789	YP_425880.1	InterPro:IPR000515,Genbank:YP_425880.1,GeneID:3834095	YP_425880.1
gene810	155.117	718.473	Rru_A0790	phenylacetate--CoA ligase	Rru_A0790	YP_425881.1	Genbank:YP_425881.1,GeneID:3834096	YP_425881.1
gene811	231.058	1274.61	Rru_A0791	NLPA lipoprotein	Rru_A0791	YP_425882.1	InterPro:IPR004872,Genbank:YP_425882.1,GeneID:3834097	YP_425882.1
gene812	275.119	463.301	Rru_A0792	serine O-acetyltransferase	Rru_A0792	YP_425883.1	InterPro:IPR001451,InterPro:IPR005881,InterPro:IPR010493,Genbank:YP_425883.1,GeneID:3834098	YP_425883.1
gene813	1502.13	2893.52	Rru_A0793	nitrogenase	Rru_A0793	YP_425884.1	InterPro:IPR000510,Genbank:YP_425884.1,GeneID:3834099	YP_425884.1
gene814	2408.73	4174.03	Rru_A0794	nitrogenase	Rru_A0794	YP_425885.1	InterPro:IPR000510,Genbank:YP_425885.1,GeneID:3834427	YP_425885.1
gene815	1745.85	2848.2	Rru_A0795	nitrogenase iron protein	Rru_A0795	YP_425886.1	InterPro:IPR000392,InterPro:IPR005977,Genbank:YP_425886.1,GeneID:3834428	YP_425886.1
gene816	1132.55	1673.21	Rru_A0796	radical SAM family protein	Rru_A0796	YP_425887.1	InterPro:IPR007197,Genbank:YP_425887.1,GeneID:3834429	YP_425887.1
gene817	38.8951	133.903	Rru_A0797	major facilitator transporter	Rru_A0797	YP_425888.1	InterPro:IPR001958,InterPro:IPR005828,InterPro:IPR007114,InterPro:IPR011701,Genbank:YP_425888.1,GeneID:3834430	YP_425888.1
gene818	20.7264	56.4175	Rru_A0798	7-keto-8-aminopelargonate synthetase-like protein	Rru_A0798	YP_425889.1	Genbank:YP_425889.1,GeneID:3834431	YP_425889.1
gene819	132.351	512.105	Rru_A0799	extracellular solute-binding protein	Rru_A0799	YP_425890.1	InterPro:IPR000914,InterPro:IPR001005,Genbank:YP_425890.1,GeneID:3834432	YP_425890.1
gene820	28.2079	122.809	Rru_A0800	binding-protein dependent transport system inner membrane protein	Rru_A0800	YP_425891.1	InterPro:IPR000515,Genbank:YP_425891.1,GeneID:3834433	YP_425891.1
gene821	18.0409	65.1309	Rru_A0801	binding-protein dependent transport system inner membrane protein	Rru_A0801	YP_425892.1	InterPro:IPR000515,Genbank:YP_425892.1,GeneID:3834434	YP_425892.1
gene822	27.6321	92.8726	Rru_A0802	ABC transporter	Rru_A0802	YP_425893.1	InterPro:IPR001687,InterPro:IPR003439,InterPro:IPR003593,Genbank:YP_425893.1,GeneID:3834435	YP_425893.1
gene823	16.0984	39.8688	Rru_A0803	ABC transporter	Rru_A0803	YP_425894.1	InterPro:IPR001687,InterPro:IPR003439,InterPro:IPR003593,Genbank:YP_425894.1,GeneID:3834436	YP_425894.1
gene824	9.05781	13.4394	Rru_A0804	LysR family transcriptional regulator	Rru_A0804	YP_425895.1	InterPro:IPR000847,InterPro:IPR005119,Genbank:YP_425895.1,GeneID:3834437	YP_425895.1
gene825	3.87179	5.01086	Rru_A0805	conjugal transfer protein	Rru_A0805	YP_425896.1	Genbank:YP_425896.1,GeneID:3834438	YP_425896.1
gene826	0.833907	1.0186	Rru_A0806	conjugal transfer protein	Rru_A0806	YP_425897.1	Genbank:YP_425897.1,GeneID:3834439	YP_425897.1
gene827	0.573596	1.19923	Rru_A0807	conjugal transfer protein TrbC	Rru_A0807	YP_425898.1	InterPro:IPR007039,Genbank:YP_425898.1,GeneID:3834440	YP_425898.1
gene828	3.60006	4.93272	Rru_A0808	type II secretion system protein E	Rru_A0808	YP_425899.1	InterPro:IPR001482,InterPro:IPR001969,Genbank:YP_425899.1,GeneID:3834441	YP_425899.1
gene829	436.229	452.469	Rru_A0809	hypothetical protein	Rru_A0809	YP_425900.1	Genbank:YP_425900.1,GeneID:3834442	YP_425900.1
gene830	158.843	138.925	Rru_A0810	hypothetical protein	Rru_A0810	YP_425901.1	Genbank:YP_425901.1,GeneID:3834443	YP_425901.1
gene831	5.08648	5.46081	Rru_A0811	helix-turn-helix protein%2C CopG	Rru_A0811	YP_425902.1	InterPro:IPR002145,Genbank:YP_425902.1,GeneID:3834444	YP_425902.1
gene832	3.51747	5.46141	Rru_A0812	NA	Rru_A0812	NA	NA	NA
gene833	8.48623	11.5495	Rru_A0813	NA	Rru_A0813	NA	NA	NA
gene834	47.4015	52.0781	Rru_A0814	hypothetical protein	Rru_A0814	YP_425903.1	Genbank:YP_425903.1,GeneID:3834214	YP_425903.1
gene835	79.2431	91.237	Rru_A0815	hypothetical protein	Rru_A0815	YP_425904.1	Genbank:YP_425904.1,GeneID:3834215	YP_425904.1
gene836	10.7133	13.5671	Rru_A0816	hypothetical protein	Rru_A0816	YP_425905.1	Genbank:YP_425905.1,GeneID:3834216	YP_425905.1
gene837	3.95322	5.13936	Rru_A0817	transposase	Rru_A0817	YP_425906.1	InterPro:IPR001207,Genbank:YP_425906.1,GeneID:3834217	YP_425906.1
gene838	8.0347	7.11812	Rru_A0818	hypothetical protein	Rru_A0818	YP_425907.1	Genbank:YP_425907.1,GeneID:3834218	YP_425907.1
gene839	220.073	212.077	Rru_A0819	asparagine synthase	Rru_A0819	YP_425908.1	InterPro:IPR001962,Genbank:YP_425908.1,GeneID:3834219	YP_425908.1
gene840	71.6337	62.0696	Rru_A0820	Hpr%28Ser%29 kinase%2Fphosphatase	Rru_A0820	YP_425909.1	Genbank:YP_425909.1,GeneID:3834220	YP_425909.1
gene841	38.7049	37.3388	Rru_A0821	hypothetical protein	Rru_A0821	YP_425910.1	Genbank:YP_425910.1,GeneID:3834221	YP_425910.1
gene842	59.7191	58.293	Rru_A0822	hypothetical protein	Rru_A0822	YP_425911.1	Genbank:YP_425911.1,GeneID:3834222	YP_425911.1
gene843	180.248	174.275	Rru_A0823	cupin region	Rru_A0823	YP_425912.1	InterPro:IPR007113,Genbank:YP_425912.1,GeneID:3834223	YP_425912.1
gene844	27.8643	29.1038	Rru_A0824	NA	Rru_A0824	NA	NA	NA
gene845	9.98555	9.38184	Rru_A0825	transposase	Rru_A0825	YP_425913.1	Genbank:YP_425913.1,GeneID:3834225	YP_425913.1
gene846	2.06806	2.68649	Rru_A0826	hypothetical protein	Rru_A0826	YP_425914.1	Genbank:YP_425914.1,GeneID:3834226	YP_425914.1
gene847	21.98	33.2332	Rru_A0827	hypothetical protein	Rru_A0827	YP_425915.1	Genbank:YP_425915.1,GeneID:3834227	YP_425915.1
gene848	75.3272	93.3405	Rru_A0828	CRISPR-associated helicase Cas3 family protein	Rru_A0828	YP_425916.1	InterPro:IPR006474,InterPro:IPR011545,Genbank:YP_425916.1,GeneID:3834228	YP_425916.1
gene849	20.8697	27.8736	Rru_A0829	CRISPR-associated RAMP Csd5d family protein	Rru_A0829	YP_425917.1	InterPro:IPR010155,Genbank:YP_425917.1,GeneID:3834229	YP_425917.1
gene850	60.573	86.469	Rru_A0830	CRISPR-associated RAMP Csd1 family protein	Rru_A0830	YP_425918.1	InterPro:IPR010144,Genbank:YP_425918.1,GeneID:3834230	YP_425918.1
gene851	56.1178	74.478	Rru_A0831	CRISPR-associated Csd2 family protein	Rru_A0831	YP_425919.1	InterPro:IPR006482,Genbank:YP_425919.1,GeneID:3834231	YP_425919.1
gene852	11.5294	16.8272	Rru_A0832	CRISPR-associated exonuclease Cas4 family protein	Rru_A0832	YP_425920.1	InterPro:IPR002785,Genbank:YP_425920.1,GeneID:3834232	YP_425920.1
gene853	13.4476	17.4866	Rru_A0833	CRISPR-associated Cas1 family protein	Rru_A0833	YP_425921.1	InterPro:IPR002729,Genbank:YP_425921.1,GeneID:3834407	YP_425921.1
gene854	5.07248	6.79582	Rru_A0834	CRISPR-associated Cas2 family protein	Rru_A0834	YP_425922.1	InterPro:IPR003799,Genbank:YP_425922.1,GeneID:3834408	YP_425922.1
gene855	9.51488	11.3481	Rru_A0835	hypothetical protein	Rru_A0835	YP_425923.1	Genbank:YP_425923.1,GeneID:3834409	YP_425923.1
gene856	20.1357	23.2483	Rru_A0836	hypothetical protein	Rru_A0836	YP_425924.1	Genbank:YP_425924.1,GeneID:3834410	YP_425924.1
gene857	107.708	134.381	Rru_A0837	hypothetical protein	Rru_A0837	YP_425925.1	InterPro:IPR001611,InterPro:IPR001806,InterPro:IPR003591,Genbank:YP_425925.1,GeneID:3834411	YP_425925.1
gene858	47.3454	51.3846	Rru_A0838	TonB-dependent receptor	Rru_A0838	YP_425926.1	InterPro:IPR000531,Genbank:YP_425926.1,GeneID:3834412	YP_425926.1
gene859	11.409	12.1268	Rru_A0839	AraC family transcriptional regulator	Rru_A0839	YP_425927.1	InterPro:IPR000005,InterPro:IPR002453,Genbank:YP_425927.1,GeneID:3834413	YP_425927.1
gene860	27.4611	27.4364	Rru_A0840	major facilitator transporter	Rru_A0840	YP_425928.1	InterPro:IPR011701,Genbank:YP_425928.1,GeneID:3834414	YP_425928.1
gene861	30.5056	34.036	Rru_A0841	AraC family transcriptional regulator	Rru_A0841	YP_425929.1	InterPro:IPR000005,Genbank:YP_425929.1,GeneID:3834415	YP_425929.1
gene862	1.63857	1.6525	Rru_A0842	hypothetical protein	Rru_A0842	YP_425930.1	Genbank:YP_425930.1,GeneID:3834416	YP_425930.1
gene863	12.3477	15.9912	Rru_A0843	ABC transporter	Rru_A0843	YP_425931.1	InterPro:IPR001687,InterPro:IPR003439,InterPro:IPR003593,Genbank:YP_425931.1,GeneID:3834417	YP_425931.1
gene864	12.4236	15.7663	Rru_A0844	ABC transporter	Rru_A0844	YP_425932.1	InterPro:IPR001687,InterPro:IPR003439,InterPro:IPR003593,Genbank:YP_425932.1,GeneID:3834418	YP_425932.1
gene865	31.1976	40.9067	Rru_A0845	TonB-dependent siderophore receptor	Rru_A0845	YP_425933.1	InterPro:IPR000531,InterPro:IPR010105,InterPro:IPR010917,Genbank:YP_425933.1,GeneID:3834419	YP_425933.1
gene866	1.45369	1.94597	Rru_A0846	hypothetical protein	Rru_A0846	YP_425934.1	Genbank:YP_425934.1,GeneID:3834420	YP_425934.1
gene867	7.26652	9.99546	Rru_A0847	PepSY-associated TM helix	Rru_A0847	YP_425935.1	InterPro:IPR005625,Genbank:YP_425935.1,GeneID:3834421	YP_425935.1
gene868	11.574	13.8498	Rru_A0848	major facilitator transporter	Rru_A0848	YP_425936.1	InterPro:IPR011701,Genbank:YP_425936.1,GeneID:3834422	YP_425936.1
gene869	5.5181	6.30899	Rru_A0849	hypothetical protein	Rru_A0849	YP_425937.1	Genbank:YP_425937.1,GeneID:3834423	YP_425937.1
gene870	13.1715	14.7794	Rru_A0850	hypothetical protein	Rru_A0850	YP_425938.1	Genbank:YP_425938.1,GeneID:3834424	YP_425938.1
gene871	84.1788	89.7628	Rru_A0851	Hpr%28Ser%29 kinase%2Fphosphatase	Rru_A0851	YP_425939.1	Genbank:YP_425939.1,GeneID:3834425	YP_425939.1
gene872	38.5501	43.6846	Rru_A0852	hypothetical protein	Rru_A0852	YP_425940.1	Genbank:YP_425940.1,GeneID:3834426	YP_425940.1
gene873	33.1529	27.2551	Rru_A0853	hypothetical protein	Rru_A0853	YP_425941.1	Genbank:YP_425941.1,GeneID:3834330	YP_425941.1
gene874	21.0564	22.6254	Rru_A0854	sulfotransferase	Rru_A0854	YP_425942.1	InterPro:IPR000863,Genbank:YP_425942.1,GeneID:3834331	YP_425942.1
gene875	61.1057	64.5211	Rru_A0855	asparagine synthase	Rru_A0855	YP_425943.1	InterPro:IPR001962,Genbank:YP_425943.1,GeneID:3834332	YP_425943.1
gene876	24.6159	26.2717	Rru_A0856	hypothetical protein	Rru_A0856	YP_425944.1	Genbank:YP_425944.1,GeneID:3834333	YP_425944.1
gene877	71.6209	75.4432	Rru_A0857	sulfotransferase	Rru_A0857	YP_425945.1	InterPro:IPR000863,Genbank:YP_425945.1,GeneID:3834334	YP_425945.1
gene878	16.3046	20.6306	Rru_A0858	EmrB%2FQacA family drug resistance transporter	Rru_A0858	YP_425946.1	InterPro:IPR004638,InterPro:IPR007114,InterPro:IPR011701,Genbank:YP_425946.1,GeneID:3834335	YP_425946.1
gene879	11.1271	11.7358	Rru_A0859	secretion protein HlyD	Rru_A0859	YP_425947.1	InterPro:IPR006143,Genbank:YP_425947.1,GeneID:3834336	YP_425947.1
gene880	11.877	13.5084	Rru_A0860	RND efflux system%2C outer membrane lipoprotein%2C NodT	Rru_A0860	YP_425948.1	InterPro:IPR003423,InterPro:IPR010131,Genbank:YP_425948.1,GeneID:3834337	YP_425948.1
gene881	8.31452	7.30657	Rru_A0861	MarR family transcriptional regulator	Rru_A0861	YP_425949.1	InterPro:IPR000835,Genbank:YP_425949.1,GeneID:3834338	YP_425949.1
gene882	10.0644	12.9238	Rru_A0862	AraC family transcriptional regulator	Rru_A0862	YP_425950.1	InterPro:IPR000005,InterPro:IPR002453,Genbank:YP_425950.1,GeneID:3834339	YP_425950.1
gene883	12.5152	19.1099	Rru_A0863	ABC transporter	Rru_A0863	YP_425951.1	InterPro:IPR001140,InterPro:IPR001687,InterPro:IPR003439,InterPro:IPR003593,Genbank:YP_425951.1,GeneID:3834340	YP_425951.1
gene884	12.1495	19.8169	Rru_A0864	ABC transporter transmembrane region	Rru_A0864	YP_425952.1	InterPro:IPR001140,InterPro:IPR001687,InterPro:IPR003439,InterPro:IPR003593,Genbank:YP_425952.1,GeneID:3834341	YP_425952.1
gene885	37.5883	43.3294	Rru_A0865	TonB-dependent receptor	Rru_A0865	YP_425953.1	InterPro:IPR000531,Genbank:YP_425953.1,GeneID:3834342	YP_425953.1
gene886	11.0346	12.3596	Rru_A0866	major facilitator transporter	Rru_A0866	YP_425954.1	InterPro:IPR011701,Genbank:YP_425954.1,GeneID:3834343	YP_425954.1
gene887	11.9474	17.7807	Rru_A0867	peptidase C14%2C caspase catalytic subunit p20	Rru_A0867	YP_425955.1	InterPro:IPR002048,InterPro:IPR011600,Genbank:YP_425955.1,GeneID:3834344	YP_425955.1
gene888	43.5615	68.4568	Rru_A0868	peptidase C14%2C caspase catalytic subunit p20	Rru_A0868	YP_425956.1	InterPro:IPR001680,InterPro:IPR011600,Genbank:YP_425956.1,GeneID:3834345	YP_425956.1
gene889	21.2189	29.9049	Rru_A0869	hypothetical protein	Rru_A0869	YP_425957.1	Genbank:YP_425957.1,GeneID:3834346	YP_425957.1
gene890	11.4078	14.86	Rru_A0870	OmpA%2FMotB	Rru_A0870	YP_425958.1	InterPro:IPR006664,InterPro:IPR006665,Genbank:YP_425958.1,GeneID:3834347	YP_425958.1
gene891	6.88054	8.90116	Rru_A0871	hypothetical protein	Rru_A0871	YP_425959.1	Genbank:YP_425959.1,GeneID:3834348	YP_425959.1
gene892	5.13647	7.39236	Rru_A0872	hypothetical protein	Rru_A0872	YP_425960.1	Genbank:YP_425960.1,GeneID:3834592	YP_425960.1
gene893	17.9835	21.8819	Rru_A0873	hypothetical protein	Rru_A0873	YP_425961.1	InterPro:IPR000583,Genbank:YP_425961.1,GeneID:3834593	YP_425961.1
gene894	4.3224	5.12259	Rru_A0874	hypothetical protein	Rru_A0874	YP_425962.1	Genbank:YP_425962.1,GeneID:3834594	YP_425962.1
gene895	3.74724	5.58643	Rru_A0875	hypothetical protein	Rru_A0875	YP_425963.1	Genbank:YP_425963.1,GeneID:3834595	YP_425963.1
gene896	5.46905	5.77692	Rru_A0876	hypothetical protein	Rru_A0876	YP_425964.1	Genbank:YP_425964.1,GeneID:3834596	YP_425964.1
gene897	15.9674	16.17	Rru_A0877	hypothetical protein	Rru_A0877	YP_425965.1	InterPro:IPR000379,Genbank:YP_425965.1,GeneID:3834597	YP_425965.1
gene898	124.426	104.586	Rru_A0878	ABC transporter	Rru_A0878	YP_425966.1	InterPro:IPR001687,InterPro:IPR003439,InterPro:IPR003593,Genbank:YP_425966.1,GeneID:3834598	YP_425966.1
gene899	26.1276	25.6571	Rru_A0879	AraC family transcriptional regulator	Rru_A0879	YP_425967.1	InterPro:IPR000005,Genbank:YP_425967.1,GeneID:3834599	YP_425967.1
gene900	32.2694	38.6494	Rru_A0880	TonB-dependent receptor	Rru_A0880	YP_425968.1	InterPro:IPR000531,Genbank:YP_425968.1,GeneID:3834600	YP_425968.1
gene901	18.7196	23.645	Rru_A0881	ABC transporter	Rru_A0881	YP_425969.1	InterPro:IPR001412,InterPro:IPR001687,InterPro:IPR003439,InterPro:IPR003593,Genbank:YP_425969.1,GeneID:3834601	YP_425969.1
gene902	27.4752	30.6642	Rru_A0882	ABC transporter	Rru_A0882	YP_425970.1	InterPro:IPR001140,InterPro:IPR001687,InterPro:IPR003439,InterPro:IPR003593,Genbank:YP_425970.1,GeneID:3834602	YP_425970.1
gene903	27.6069	32.0946	Rru_A0883	sigma-24 %28FecI%29	Rru_A0883	YP_425971.1	InterPro:IPR007627,Genbank:YP_425971.1,GeneID:3834603	YP_425971.1
gene904	43.6462	47.0061	Rru_A0884	FecR protein	Rru_A0884	YP_425972.1	InterPro:IPR006860,Genbank:YP_425972.1,GeneID:3834604	YP_425972.1
gene905	86.826	89.2624	Rru_A0885	TonB-dependent siderophore receptor	Rru_A0885	YP_425973.1	InterPro:IPR000531,InterPro:IPR010105,InterPro:IPR011662,Genbank:YP_425973.1,GeneID:3834605	YP_425973.1
gene906	127.121	87.0206	Rru_A0886	hydrophobe%2Famphiphile efflux-1 HAE1	Rru_A0886	YP_425974.1	InterPro:IPR000731,InterPro:IPR001036,InterPro:IPR004764,Genbank:YP_425974.1,GeneID:3834606	YP_425974.1
gene907	64.0341	35.0011	Rru_A0887	secretion protein HlyD	Rru_A0887	YP_425975.1	InterPro:IPR006143,Genbank:YP_425975.1,GeneID:3834607	YP_425975.1
gene908	119.925	103.328	Rru_A0888	TetR family transcriptional regulator	Rru_A0888	YP_425976.1	InterPro:IPR001647,Genbank:YP_425976.1,GeneID:3834608	YP_425976.1
gene909	18.6488	21.1333	Rru_A0889	hypothetical protein	Rru_A0889	YP_425977.1	Genbank:YP_425977.1,GeneID:3834609	YP_425977.1
gene910	477.549	571.834	Rru_A0890	integral membrane protein TerC	Rru_A0890	YP_425978.1	InterPro:IPR005496,Genbank:YP_425978.1,GeneID:3834610	YP_425978.1
gene911	923.332	1186.3	Rru_A0891	tellurite resistance TerB	Rru_A0891	YP_425979.1	InterPro:IPR007791,Genbank:YP_425979.1,GeneID:3834611	YP_425979.1
gene912	2440.76	3335.52	Rru_A0892	stress protein	Rru_A0892	YP_425980.1	InterPro:IPR003325,Genbank:YP_425980.1,GeneID:3834503	YP_425980.1
gene913	1778.84	2448.02	Rru_A0893	stress protein	Rru_A0893	YP_425981.1	InterPro:IPR003325,Genbank:YP_425981.1,GeneID:3834504	YP_425981.1
gene914	3646.28	6196.93	Rru_A0894	stress protein	Rru_A0894	YP_425982.1	InterPro:IPR003325,Genbank:YP_425982.1,GeneID:3834505	YP_425982.1
gene915	30.1541	37.4875	Rru_A0895	transcriptional regulator	Rru_A0895	YP_425983.1	Genbank:YP_425983.1,GeneID:3834506	YP_425983.1
gene916	37.4155	39.5117	Rru_A0896	hypothetical protein	Rru_A0896	YP_425984.1	Genbank:YP_425984.1,GeneID:3834507	YP_425984.1
gene917	40.5874	50.6125	Rru_A0897	hypothetical protein	Rru_A0897	YP_425985.1	Genbank:YP_425985.1,GeneID:3834508	YP_425985.1
gene918	64.5646	69.9224	Rru_A0898	ATP%2FGTP-binding protein	Rru_A0898	YP_425986.1	Genbank:YP_425986.1,GeneID:3834509	YP_425986.1
gene919	35.5435	33.8119	Rru_A0899	hypothetical protein	Rru_A0899	YP_425987.1	Genbank:YP_425987.1,GeneID:3834510	YP_425987.1
gene920	18.7128	18.1209	Rru_A0900	hypothetical protein	Rru_A0900	YP_425988.1	Genbank:YP_425988.1,GeneID:3834511	YP_425988.1
gene921	26.9833	28.1097	Rru_A0901	hypothetical protein	Rru_A0901	YP_425989.1	Genbank:YP_425989.1,GeneID:3834512	YP_425989.1
gene922	6.74891	9.82234	Rru_A0902	peptidase C56%2C PfpI	Rru_A0902	YP_425990.1	InterPro:IPR002818,InterPro:IPR006286,Genbank:YP_425990.1,GeneID:3834513	YP_425990.1
gene923	59.304	78.9217	Rru_A0903	pyruvate formate-lyase	Rru_A0903	YP_425991.1	InterPro:IPR001150,InterPro:IPR004184,InterPro:IPR010098,Genbank:YP_425991.1,GeneID:3834514	YP_425991.1
gene924	16.4955	20.7209	Rru_A0904	iron-containing alcohol dehydrogenase	Rru_A0904	YP_425992.1	InterPro:IPR001670,Genbank:YP_425992.1,GeneID:3834515	YP_425992.1
gene925	8.94281	10.1665	Rru_A0905	microcompartments protein	Rru_A0905	YP_425993.1	InterPro:IPR000249,Genbank:YP_425993.1,GeneID:3834516	YP_425993.1
gene926	18.9733	23.1958	Rru_A0906	polyhedral shell protein%2C EutL%2FPduB type	Rru_A0906	YP_425994.1	InterPro:IPR009193,Genbank:YP_425994.1,GeneID:3834517	YP_425994.1
gene927	14.2394	17.2081	Rru_A0907	microcompartments protein	Rru_A0907	YP_425995.1	InterPro:IPR000249,Genbank:YP_425995.1,GeneID:3834518	YP_425995.1
gene928	6.94763	9.24569	Rru_A0908	microcompartments protein	Rru_A0908	YP_425996.1	InterPro:IPR000249,Genbank:YP_425996.1,GeneID:3834519	YP_425996.1
gene929	12.3615	14.1695	Rru_A0909	propanediol utilization protein	Rru_A0909	YP_425997.1	InterPro:IPR008300,Genbank:YP_425997.1,GeneID:3834520	YP_425997.1
gene930	7.84702	9.11891	Rru_A0910	ethanolamine utilization protein eutJ	Rru_A0910	YP_425998.1	InterPro:IPR001023,Genbank:YP_425998.1,GeneID:3834521	YP_425998.1
gene931	5.84088	6.733	Rru_A0911	hypothetical protein	Rru_A0911	YP_425999.1	Genbank:YP_425999.1,GeneID:3833947	YP_425999.1
gene932	1.47876	1.78999	Rru_A0912	ethanolamine utilization protein EutN%2Fcarboxysome structural protein Ccml	Rru_A0912	YP_426000.1	InterPro:IPR004992,Genbank:YP_426000.1,GeneID:3833948	YP_426000.1
gene933	5.188	6.13748	Rru_A0913	ATP:cob%28I%29alamin adenosyltransferase	Rru_A0913	YP_426001.1	InterPro:IPR005624,Genbank:YP_426001.1,GeneID:3833949	YP_426001.1
gene934	46.4801	52.957	Rru_A0914	aldehyde dehydrogenase	Rru_A0914	YP_426002.1	InterPro:IPR002086,Genbank:YP_426002.1,GeneID:3833950	YP_426002.1
gene935	7.49185	8.21896	Rru_A0915	hypothetical protein	Rru_A0915	YP_426003.1	Genbank:YP_426003.1,GeneID:3833951	YP_426003.1
gene936	11.1589	13.3578	Rru_A0916	pyruvate-formate lyase-activating enzyme	Rru_A0916	YP_426004.1	InterPro:IPR000834,InterPro:IPR001450,InterPro:IPR001989,InterPro:IPR007197,Genbank:YP_426004.1,GeneID:3833952	YP_426004.1
gene937	997.024	993.056	Rru_A0917	S-adenosylmethionine synthetase	Rru_A0917	YP_426005.1	InterPro:IPR002133,Genbank:YP_426005.1,GeneID:3833953	YP_426005.1
gene938	344.544	259.125	Rru_A0918	histidine kinase	Rru_A0918	YP_426006.1	InterPro:IPR003594,InterPro:IPR010559,Genbank:YP_426006.1,GeneID:3833954	YP_426006.1
gene939	152.947	131.859	Rru_A0919	two component AraC family transcriptional regulator	Rru_A0919	YP_426007.1	InterPro:IPR000005,InterPro:IPR001789,Genbank:YP_426007.1,GeneID:3833955	YP_426007.1
gene940	17.396	21.3609	Rru_A0920	acetate kinase	Rru_A0920	YP_426008.1	InterPro:IPR000890,InterPro:IPR004372,Genbank:YP_426008.1,GeneID:3833956	YP_426008.1
gene941	42.3508	52.9082	Rru_A0921	DNA-binding protein	Rru_A0921	YP_426009.1	Genbank:YP_426009.1,GeneID:3833957	YP_426009.1
gene942	90.6282	109.391	Rru_A0922	hypothetical protein	Rru_A0922	YP_426010.1	InterPro:IPR009387,Genbank:YP_426010.1,GeneID:3833958	YP_426010.1
gene943	6.96818	8.63799	Rru_A0923	hypothetical protein	Rru_A0923	YP_426011.1	Genbank:YP_426011.1,GeneID:3833959	YP_426011.1
gene944	4.28874	5.93899	Rru_A0924	mannose-6-phosphate isomerase	Rru_A0924	YP_426012.1	Genbank:YP_426012.1,GeneID:3833960	YP_426012.1
gene945	19.8333	20.1081	Rru_A0925	group 1 glycosyl transferase	Rru_A0925	YP_426013.1	InterPro:IPR001296,Genbank:YP_426013.1,GeneID:3833961	YP_426013.1
gene946	51.5511	63.7989	Rru_A0926	glycosidase	Rru_A0926	YP_426014.1	InterPro:IPR007184,Genbank:YP_426014.1,GeneID:3833962	YP_426014.1
gene947	51.9827	46.5741	Rru_A0927	luciferase-like protein	Rru_A0927	YP_426015.1	InterPro:IPR011251,Genbank:YP_426015.1,GeneID:3833963	YP_426015.1
gene948	25.5	26.7079	Rru_A0928	hydrogenase expression%2Fsynthesis%2C HypA	Rru_A0928	YP_426016.1	InterPro:IPR000688,Genbank:YP_426016.1,GeneID:3833964	YP_426016.1
gene949	176.588	191.179	Rru_A0929	hypothetical protein	Rru_A0929	YP_426017.1	Genbank:YP_426017.1,GeneID:3833965	YP_426017.1
gene950	2525.69	3877.43	Rru_A0930	iron-containing alcohol dehydrogenase	Rru_A0930	YP_426018.1	InterPro:IPR001670,Genbank:YP_426018.1,GeneID:3833966	YP_426018.1
gene951	3955.54	6669.01	Rru_A0931	aldehyde dehydrogenase	Rru_A0931	YP_426019.1	InterPro:IPR002086,Genbank:YP_426019.1,GeneID:3834388	YP_426019.1
gene952	1279.16	1281.72	Rru_A0932	sigma-54 specific transcriptional regulator	Rru_A0932	YP_426020.1	InterPro:IPR002078,InterPro:IPR002197,InterPro:IPR003018,InterPro:IPR003593,Genbank:YP_426020.1,GeneID:3834389	YP_426020.1
gene953	182.13	212.571	Rru_A0933	DegT%2FDnrJ%2FEryC1%2FStrS aminotransferase	Rru_A0933	YP_426021.1	InterPro:IPR000653,InterPro:IPR001597,Genbank:YP_426021.1,GeneID:3834390	YP_426021.1
gene954	214.306	256.562	Rru_A0934	hypothetical protein	Rru_A0934	YP_426022.1	Genbank:YP_426022.1,GeneID:3834391	YP_426022.1
gene955	138.817	188.991	Rru_A0935	NAD-dependent epimerase%2Fdehydratase	Rru_A0935	YP_426023.1	InterPro:IPR001509,InterPro:IPR008089,Genbank:YP_426023.1,GeneID:3834392	YP_426023.1
gene956	196.509	254.913	Rru_A0936	hypothetical protein	Rru_A0936	YP_426024.1	Genbank:YP_426024.1,GeneID:3834393	YP_426024.1
gene957	121.471	134.541	Rru_A0937	coenzyme F420 hydrogenase%2Fdehydrogenase subunit beta-like protein	Rru_A0937	YP_426025.1	InterPro:IPR007516,Genbank:YP_426025.1,GeneID:3834394	YP_426025.1
gene958	33.7699	34.6999	Rru_A0938	glycosyl transferase family protein	Rru_A0938	YP_426026.1	InterPro:IPR001173,Genbank:YP_426026.1,GeneID:3834395	YP_426026.1
gene959	192.219	177.204	Rru_A0939	DNA ligase	Rru_A0939	YP_426027.1	InterPro:IPR001357,InterPro:IPR001679,InterPro:IPR004149,InterPro:IPR004150,Genbank:YP_426027.1,GeneID:3834396	YP_426027.1
gene960	157.163	134.519	Rru_A0940	DNA repair protein RecN	Rru_A0940	YP_426028.1	InterPro:IPR003439,InterPro:IPR004604,Genbank:YP_426028.1,GeneID:3834397	YP_426028.1
gene961	134.214	114.563	Rru_A0941	competence lipoprotein ComL	Rru_A0941	YP_426029.1	InterPro:IPR001440,Genbank:YP_426029.1,GeneID:3834398	YP_426029.1
gene962	194.605	138.367	Rru_A0942	nucleoside diphosphate kinase regulator	Rru_A0942	YP_426030.1	InterPro:IPR001437,Genbank:YP_426030.1,GeneID:3834399	YP_426030.1
gene964	3135.42	4190.65	Rru_A0944	cell division protein FtsZ	Rru_A0944	YP_426032.1	InterPro:IPR000158,InterPro:IPR003008,InterPro:IPR008280,Genbank:YP_426032.1,GeneID:3834401	YP_426032.1
gene965	325.708	419.342	Rru_A0945	cell division protein FtsA	Rru_A0945	YP_426033.1	InterPro:IPR003494,Genbank:YP_426033.1,GeneID:3834402	YP_426033.1
gene966	143.819	178.854	Rru_A0946	cell division protein FtsQ	Rru_A0946	YP_426034.1	InterPro:IPR005548,Genbank:YP_426034.1,GeneID:3834403	YP_426034.1
gene971	206.533	222.291	Rru_A0951	cell cycle protein	Rru_A0951	YP_426039.1	InterPro:IPR001182,InterPro:IPR001395,InterPro:IPR006162,Genbank:YP_426039.1,GeneID:3833624	YP_426039.1
gene974	500.462	552.369	Rru_A0954	UDP-N-acetylmuramoyl-tripeptide--D-alanyl-D-alanine ligase	Rru_A0954	YP_426042.1	InterPro:IPR000713,InterPro:IPR004101,InterPro:IPR005863,Genbank:YP_426042.1,GeneID:3833627	YP_426042.1
gene976	524.034	471.498	Rru_A0956	peptidoglycan glycosyltransferase	Rru_A0956	YP_426044.1	InterPro:IPR000871,InterPro:IPR001460,InterPro:IPR005311,Genbank:YP_426044.1,GeneID:3833629	YP_426044.1
gene977	173.798	145.023	Rru_A0957	hypothetical protein	Rru_A0957	YP_426045.1	Genbank:YP_426045.1,GeneID:3833630	YP_426045.1
gene979	261.776	286.518	Rru_A0959	MraZ protein	Rru_A0959	YP_426047.1	InterPro:IPR003444,Genbank:YP_426047.1,GeneID:3833632	YP_426047.1
gene981	34.5552	32.3552	Rru_A0960	AmpD protein	Rru_A0960	YP_426048.1	InterPro:IPR002502,Genbank:YP_426048.1,GeneID:3833634	YP_426048.1
gene982	94.0493	80.7724	Rru_A0961	hypothetical protein	Rru_A0961	YP_426049.1	InterPro:IPR001623,InterPro:IPR010755,Genbank:YP_426049.1,GeneID:3833635	YP_426049.1
gene983	27.2551	27.7279	Rru_A0962	N-acetyltransferase GCN5	Rru_A0962	YP_426050.1	InterPro:IPR000182,Genbank:YP_426050.1,GeneID:3833636	YP_426050.1
gene984	19.6021	20.8333	Rru_A0963	MifU-like protein%2C Fe-S cluster formation	Rru_A0963	YP_426051.1	Genbank:YP_426051.1,GeneID:3833637	YP_426051.1
gene985	17.9961	23.3441	Rru_A0964	sulfurylase small subunit%2C molybdopterin cytosine dinucleotide biosynthesis	Rru_A0964	YP_426052.1	InterPro:IPR003777,Genbank:YP_426052.1,GeneID:3833638	YP_426052.1
gene986	145.147	174.57	Rru_A0965	%282Fe-2S%29-binding protein	Rru_A0965	YP_426053.1	InterPro:IPR001041,InterPro:IPR002888,Genbank:YP_426053.1,GeneID:3833639	YP_426053.1
gene987	344.71	394.479	Rru_A0966	xanthine dehydrogenase%2C molybdenum binding subunit apoprotein	Rru_A0966	YP_426054.1	InterPro:IPR000674,InterPro:IPR008274,Genbank:YP_426054.1,GeneID:3833640	YP_426054.1
gene988	129.459	147.317	Rru_A0967	carbon-monoxide dehydrogenase	Rru_A0967	YP_426055.1	InterPro:IPR002346,Genbank:YP_426055.1,GeneID:3833641	YP_426055.1
gene989	93.1116	113.823	Rru_A0968	ATPase	Rru_A0968	YP_426056.1	InterPro:IPR003593,InterPro:IPR011704,Genbank:YP_426056.1,GeneID:3833448	YP_426056.1
gene990	74.3882	86.0366	Rru_A0969	VWA containing CoxE-like	Rru_A0969	YP_426057.1	InterPro:IPR008912,Genbank:YP_426057.1,GeneID:3833449	YP_426057.1
gene991	51.4869	57.4806	Rru_A0970	hypothetical protein	Rru_A0970	YP_426058.1	Genbank:YP_426058.1,GeneID:3833450	YP_426058.1
gene992	98.7994	91.0412	Rru_A0971	hypothetical protein	Rru_A0971	YP_426059.1	InterPro:IPR001453,Genbank:YP_426059.1,GeneID:3833451	YP_426059.1
gene993	117.171	64.0485	Rru_A0972	prephenate dehydrogenase	Rru_A0972	YP_426060.1	InterPro:IPR003099,Genbank:YP_426060.1,GeneID:3833452	YP_426060.1
gene994	215.516	130.91	Rru_A0973	hypothetical protein	Rru_A0973	YP_426061.1	Genbank:YP_426061.1,GeneID:3833453	YP_426061.1
gene995	377.317	230.162	Rru_A0974	Linocin_M18 bacteriocin protein	Rru_A0974	YP_426062.1	InterPro:IPR007544,Genbank:YP_426062.1,GeneID:3833454	YP_426062.1
gene997	15.0323	17.3969	Rru_A0975	prevent-host-death protein	Rru_A0975	YP_426063.1	InterPro:IPR003756,InterPro:IPR006442,Genbank:YP_426063.1,GeneID:3833456	YP_426063.1
gene998	17.8736	17.8913	Rru_A0976	transcriptional modulator of MazE%2Ftoxin MazF	Rru_A0976	YP_426064.1	Genbank:YP_426064.1,GeneID:3833457	YP_426064.1
gene999	46.9626	53.5425	Rru_A0977	hypothetical protein	Rru_A0977	YP_426065.1	Genbank:YP_426065.1,GeneID:3833458	YP_426065.1
gene1000	2.7251	3.23899	Rru_A0978	MarR family transcriptional regulator	Rru_A0978	YP_426066.1	InterPro:IPR000835,Genbank:YP_426066.1,GeneID:3833459	YP_426066.1
gene1001	34.552	23.2892	Rru_A0979	extracellular solute-binding protein	Rru_A0979	YP_426067.1	InterPro:IPR000914,Genbank:YP_426067.1,GeneID:3833460	YP_426067.1
gene1002	6.53316	5.87549	Rru_A0980	binding-protein dependent transport system inner membrane protein	Rru_A0980	YP_426068.1	InterPro:IPR000515,Genbank:YP_426068.1,GeneID:3833461	YP_426068.1
gene1003	8.07054	8.09058	Rru_A0981	binding-protein dependent transport system inner membrane protein	Rru_A0981	YP_426069.1	InterPro:IPR000515,Genbank:YP_426069.1,GeneID:3833462	YP_426069.1
gene1004	15.7765	15.3368	Rru_A0982	ABC transporter	Rru_A0982	YP_426070.1	InterPro:IPR001687,InterPro:IPR003439,InterPro:IPR003593,Genbank:YP_426070.1,GeneID:3833463	YP_426070.1
gene1005	14.8901	15.044	Rru_A0983	amidase	Rru_A0983	YP_426071.1	InterPro:IPR000120,Genbank:YP_426071.1,GeneID:3833464	YP_426071.1
gene1006	27.2808	27.0762	Rru_A0984	peptidase M20D%2C amidohydrolase	Rru_A0984	YP_426072.1	InterPro:IPR002933,InterPro:IPR010168,InterPro:IPR011650,Genbank:YP_426072.1,GeneID:3833465	YP_426072.1
gene1007	42.9627	47.1619	Rru_A0985	diguanylate cyclase	Rru_A0985	YP_426073.1	InterPro:IPR000160,Genbank:YP_426073.1,GeneID:3833544	YP_426073.1
gene1008	33.8692	40.7058	Rru_A0986	hypothetical protein	Rru_A0986	YP_426074.1	Genbank:YP_426074.1,GeneID:3833545	YP_426074.1
gene1009	76.5776	162.154	Rru_A0987	glutathione S-transferase-like protein	Rru_A0987	YP_426075.1	InterPro:IPR004045,Genbank:YP_426075.1,GeneID:3833546	YP_426075.1
gene1010	36.6452	36.5118	Rru_A0988	outer membrane protein	Rru_A0988	YP_426076.1	Genbank:YP_426076.1,GeneID:3833547	YP_426076.1
gene1011	93.0493	105.19	Rru_A0989	twin-arginine translocation pathway signal	Rru_A0989	YP_426077.1	InterPro:IPR003760,InterPro:IPR006311,Genbank:YP_426077.1,GeneID:3833548	YP_426077.1
gene1012	192.478	218.382	Rru_A0990	diguanylate cyclase%2Fphosphodiesterase	Rru_A0990	YP_426078.1	InterPro:IPR000160,InterPro:IPR001633,InterPro:IPR003660,Genbank:YP_426078.1,GeneID:3833549	YP_426078.1
gene1013	17.6641	15.8368	Rru_A0991	hypothetical protein	Rru_A0991	YP_426079.1	InterPro:IPR005115,Genbank:YP_426079.1,GeneID:3833550	YP_426079.1
gene1014	37.9097	32.282	Rru_A0992	hypothetical protein	Rru_A0992	YP_426080.1	Genbank:YP_426080.1,GeneID:3833551	YP_426080.1
gene1015	572.83	710.608	Rru_A0993	transcriptional regulator NifA	Rru_A0993	YP_426081.1	InterPro:IPR002078,InterPro:IPR002197,InterPro:IPR003018,InterPro:IPR003593,InterPro:IPR010113,Genbank:YP_426081.1,GeneID:3833552	YP_426081.1
gene1016	92.2777	114.178	Rru_A0994	nitrogenase cofactor biosynthesis protein NifB	Rru_A0994	YP_426082.1	InterPro:IPR000385,InterPro:IPR003731,InterPro:IPR005980,InterPro:IPR007197,Genbank:YP_426082.1,GeneID:3833553	YP_426082.1
gene1017	73.9709	79.4875	Rru_A0995	4Fe-4S ferredoxin	Rru_A0995	YP_426083.1	InterPro:IPR001450,Genbank:YP_426083.1,GeneID:3833554	YP_426083.1
gene1018	30.9822	35.218	Rru_A0996	hypothetical protein	Rru_A0996	YP_426084.1	InterPro:IPR004830,Genbank:YP_426084.1,GeneID:3833555	YP_426084.1
gene1019	10.7399	13.585	Rru_A0997	NifZ protein	Rru_A0997	YP_426085.1	InterPro:IPR007415,Genbank:YP_426085.1,GeneID:3833556	YP_426085.1
gene1020	6.90849	9.04988	Rru_A0998	protein NifT%2FFixU	Rru_A0998	YP_426086.1	InterPro:IPR009727,Genbank:YP_426086.1,GeneID:3833557	YP_426086.1
gene1021	54.9634	73.1176	Rru_A0999	hypothetical protein	Rru_A0999	YP_426087.1	Genbank:YP_426087.1,GeneID:3833558	YP_426087.1
gene1022	40.3405	55.2147	Rru_A1000	hypothetical protein	Rru_A1000	YP_426088.1	Genbank:YP_426088.1,GeneID:3833559	YP_426088.1
gene1023	296.033	418.117	Rru_A1001	ABC transporter	Rru_A1001	YP_426089.1	InterPro:IPR001687,InterPro:IPR003439,InterPro:IPR003593,Genbank:YP_426089.1,GeneID:3833560	YP_426089.1
gene1024	269.384	387.418	Rru_A1002	amino acid ABC transporter permease	Rru_A1002	YP_426090.1	InterPro:IPR000515,InterPro:IPR010065,Genbank:YP_426090.1,GeneID:3833561	YP_426090.1
gene1025	278.884	382.891	Rru_A1003	amino acid ABC transporter permease	Rru_A1003	YP_426091.1	InterPro:IPR000515,InterPro:IPR010065,Genbank:YP_426091.1,GeneID:3833562	YP_426091.1
gene1026	1797.01	2330.62	Rru_A1004	lysine-arginine-ornithine-binding periplasmic protein	Rru_A1004	YP_426092.1	InterPro:IPR001311,InterPro:IPR001638,InterPro:IPR005768,Genbank:YP_426092.1,GeneID:3833563	YP_426092.1
gene1027	236.819	137.98	Rru_A1005	glycosyl transferase family protein	Rru_A1005	YP_426093.1	InterPro:IPR001173,Genbank:YP_426093.1,GeneID:3833466	YP_426093.1
gene1028	25.7738	23.8227	Rru_A1006	acyltransferase 3	Rru_A1006	YP_426094.1	InterPro:IPR002656,Genbank:YP_426094.1,GeneID:3833467	YP_426094.1
gene1029	25.6306	28.7958	Rru_A1007	nitrogenase-associated protein	Rru_A1007	YP_426095.1	InterPro:IPR006503,Genbank:YP_426095.1,GeneID:3833468	YP_426095.1
gene1030	38.9801	35.5723	Rru_A1008	ADP-ribosyl-%28dinitrogen reductase%29 hydrolase	Rru_A1008	YP_426096.1	InterPro:IPR005502,Genbank:YP_426096.1,GeneID:3833469	YP_426096.1
gene1031	37.5996	38.8989	Rru_A1009	NAD%28%2B%29--dinitrogen-reductase ADP-D-ribosyltransferase	Rru_A1009	YP_426097.1	InterPro:IPR009953,Genbank:YP_426097.1,GeneID:3833470	YP_426097.1
gene1033	27.766	35.3272	Rru_A1011	nitrogenase molybdenum-iron protein subunit alpha	Rru_A1011	YP_426099.1	InterPro:IPR000318,InterPro:IPR000510,InterPro:IPR005972,InterPro:IPR010143,Genbank:YP_426099.1,GeneID:3833472	YP_426099.1
gene1034	47.8418	69.337	Rru_A1012	nitrogenase molybdenum-iron protein subunit beta	Rru_A1012	YP_426100.1	InterPro:IPR000318,InterPro:IPR000510,InterPro:IPR005976,Genbank:YP_426100.1,GeneID:3833473	YP_426100.1
gene1035	92.4569	69.2759	Rru_A1013	ABC transporter	Rru_A1013	YP_426101.1	InterPro:IPR001687,InterPro:IPR003439,InterPro:IPR003593,Genbank:YP_426101.1,GeneID:3833474	YP_426101.1
gene1036	36.1875	34.0005	Rru_A1014	hypothetical protein	Rru_A1014	YP_426102.1	Genbank:YP_426102.1,GeneID:3833475	YP_426102.1
gene1037	232.068	276.889	Rru_A1015	binding-protein dependent transport system inner membrane protein	Rru_A1015	YP_426103.1	InterPro:IPR000515,Genbank:YP_426103.1,GeneID:3833476	YP_426103.1
gene1038	238.282	271.377	Rru_A1016	binding-protein dependent transport system inner membrane protein	Rru_A1016	YP_426104.1	InterPro:IPR000515,Genbank:YP_426104.1,GeneID:3833477	YP_426104.1
gene1039	437.944	426.851	Rru_A1017	spermidine%2Fputrescine ABC transporter ATP-binding subunit	Rru_A1017	YP_426105.1	InterPro:IPR001687,InterPro:IPR003439,InterPro:IPR003593,InterPro:IPR005893,Genbank:YP_426105.1,GeneID:3833478	YP_426105.1
gene1040	804.187	1128.27	Rru_A1018	extracellular solute-binding protein	Rru_A1018	YP_426106.1	InterPro:IPR001188,InterPro:IPR006059,Genbank:YP_426106.1,GeneID:3833479	YP_426106.1
gene1041	39.6226	38.3543	Rru_A1019	FAD dependent oxidoreductase	Rru_A1019	YP_426107.1	InterPro:IPR000169,InterPro:IPR000205,InterPro:IPR001100,InterPro:IPR006076,Genbank:YP_426107.1,GeneID:3833480	YP_426107.1
gene1042	3128.41	3593.3	Rru_A1020	cytochrome c%2C class I	Rru_A1020	YP_426108.1	InterPro:IPR002327,InterPro:IPR003088,Genbank:YP_426108.1,GeneID:3833481	YP_426108.1
gene1043	7704.11	10256.2	Rru_A1021	RNA polymerase factor sigma-32	Rru_A1021	YP_426109.1	InterPro:IPR000943,InterPro:IPR007627,InterPro:IPR007630,Genbank:YP_426109.1,GeneID:3833482	YP_426109.1
gene1044	165.03	209.873	Rru_A1022	hypothetical protein	Rru_A1022	YP_426110.1	Genbank:YP_426110.1,GeneID:3833483	YP_426110.1
gene1045	14.0253	20.4269	Rru_A1023	hypothetical protein	Rru_A1023	YP_426111.1	Genbank:YP_426111.1,GeneID:3833484	YP_426111.1
gene1046	27.3816	30.4463	Rru_A1024	phage repressor	Rru_A1024	YP_426112.1	InterPro:IPR000223,InterPro:IPR006198,Genbank:YP_426112.1,GeneID:3833485	YP_426112.1
gene1047	428.381	498.102	Rru_A1025	rare lipoprotein A	Rru_A1025	YP_426113.1	InterPro:IPR005132,Genbank:YP_426113.1,GeneID:3833486	YP_426113.1
gene1048	53.8461	55.545	Rru_A1026	MerR family transcriptional regulator	Rru_A1026	YP_426114.1	InterPro:IPR000551,Genbank:YP_426114.1,GeneID:3833487	YP_426114.1
gene1049	2724.54	1775.44	Rru_A1027	%28Cd%2FCo%2FHg%2FPb%2FZn%29-translocating P-type ATPase	Rru_A1027	YP_426115.1	InterPro:IPR000150,InterPro:IPR000719,InterPro:IPR001366,InterPro:IPR001757,InterPro:IPR001969,InterPro:IPR005834,InterPro:IPR006121,InterPro:IPR006404,InterPro:IPR006416,InterPro:IPR008250,Genbank:YP_426115.1,GeneID:3833488	YP_426115.1
gene1050	112.822	87.9796	Rru_A1028	hypothetical protein	Rru_A1028	YP_426116.1	Genbank:YP_426116.1,GeneID:3833489	YP_426116.1
gene1051	111.999	72.9312	Rru_A1029	AraC family transcriptional regulator	Rru_A1029	YP_426117.1	InterPro:IPR000005,Genbank:YP_426117.1,GeneID:3833490	YP_426117.1
gene1052	65.0734	59.0901	Rru_A1030	amino acid permease	Rru_A1030	YP_426118.1	InterPro:IPR002293,InterPro:IPR004841,Genbank:YP_426118.1,GeneID:3833491	YP_426118.1
gene1053	14.152	12.6626	Rru_A1031	ethanolamine ammonia-lyase small subunit	Rru_A1031	YP_426119.1	InterPro:IPR009246,Genbank:YP_426119.1,GeneID:3833492	YP_426119.1
gene1054	13.6341	12.047	Rru_A1032	ethanolamine ammonia-lyase heavy chain	Rru_A1032	YP_426120.1	InterPro:IPR010628,Genbank:YP_426120.1,GeneID:3833493	YP_426120.1
gene1055	1193.42	745.094	Rru_A1033	hypothetical protein	Rru_A1033	YP_426121.1	InterPro:IPR010287,Genbank:YP_426121.1,GeneID:3833494	YP_426121.1
gene1056	224.155	257.214	Rru_A1034	multi-sensor Signal transduction histidine kinase	Rru_A1034	YP_426122.1	InterPro:IPR000014,InterPro:IPR003594,InterPro:IPR005467,Genbank:YP_426122.1,GeneID:3833495	YP_426122.1
gene1057	113.356	122.492	Rru_A1035	diguanylate cyclase%2Fphosphodiesterase	Rru_A1035	YP_426123.1	InterPro:IPR000014,InterPro:IPR000160,InterPro:IPR000700,InterPro:IPR001633,Genbank:YP_426123.1,GeneID:3833496	YP_426123.1
gene1058	19.5133	20.7224	Rru_A1036	hypothetical protein	Rru_A1036	YP_426124.1	InterPro:IPR009389,Genbank:YP_426124.1,GeneID:3833497	YP_426124.1
gene1059	49.4766	54.157	Rru_A1037	amidohydrolase	Rru_A1037	YP_426125.1	InterPro:IPR001261,InterPro:IPR006680,InterPro:IPR011550,Genbank:YP_426125.1,GeneID:3833498	YP_426125.1
gene1060	88.5967	93.4563	Rru_A1038	patatin	Rru_A1038	YP_426126.1	InterPro:IPR002641,Genbank:YP_426126.1,GeneID:3833499	YP_426126.1
gene1061	98.0185	140.842	Rru_A1039	hypothetical protein	Rru_A1039	YP_426127.1	Genbank:YP_426127.1,GeneID:3833500	YP_426127.1
gene1062	98.1857	230.898	Rru_A1040	leucine dehydrogenase	Rru_A1040	YP_426128.1	InterPro:IPR000205,InterPro:IPR006095,InterPro:IPR006096,InterPro:IPR006097,Genbank:YP_426128.1,GeneID:3833501	YP_426128.1
gene1063	38.3995	40.3804	Rru_A1041	LysR family transcriptional regulator	Rru_A1041	YP_426129.1	InterPro:IPR000585,InterPro:IPR000847,InterPro:IPR005119,Genbank:YP_426129.1,GeneID:3833502	YP_426129.1
gene1064	45.2712	32.7825	Rru_A1042	hypothetical protein	Rru_A1042	YP_426130.1	Genbank:YP_426130.1,GeneID:3833503	YP_426130.1
gene1066	98.2166	81.7949	Rru_A1044	peptide deformylase	Rru_A1044	YP_426132.1	InterPro:IPR000181,Genbank:YP_426132.1,GeneID:3833505	YP_426132.1
gene1067	199.971	228.937	Rru_A1045	hypothetical protein	Rru_A1045	YP_426133.1	Genbank:YP_426133.1,GeneID:3833506	YP_426133.1
gene1068	345.534	368.03	Rru_A1046	AMP-dependent synthetase and ligase	Rru_A1046	YP_426134.1	InterPro:IPR000873,Genbank:YP_426134.1,GeneID:3833507	YP_426134.1
gene1069	480.295	430.308	Rru_A1047	6-phosphofructokinase	Rru_A1047	YP_426135.1	InterPro:IPR000023,Genbank:YP_426135.1,GeneID:3833508	YP_426135.1
gene1070	47.5511	49.574	Rru_A1048	hypothetical protein	Rru_A1048	YP_426136.1	InterPro:IPR007420,Genbank:YP_426136.1,GeneID:3833509	YP_426136.1
gene1071	53.4655	52.9015	Rru_A1049	diguanylate cyclase	Rru_A1049	YP_426137.1	Genbank:YP_426137.1,GeneID:3833510	YP_426137.1
gene1072	17.4353	9.6356	Rru_A1050	phosphoribosylaminoimidazole carboxylase	Rru_A1050	YP_426138.1	InterPro:IPR000031,Genbank:YP_426138.1,GeneID:3833511	YP_426138.1
gene1073	53.2623	28.2922	Rru_A1051	phosphoribosylaminoimidazole carboxylase ATPase subunit	Rru_A1051	YP_426139.1	InterPro:IPR003135,InterPro:IPR005875,Genbank:YP_426139.1,GeneID:3833512	YP_426139.1
gene1074	40.5485	37.2337	Rru_A1052	response regulator receiver domain-containing protein	Rru_A1052	YP_426140.1	InterPro:IPR001789,Genbank:YP_426140.1,GeneID:3833513	YP_426140.1
gene1075	76.8814	74.3694	Rru_A1053	chemotaxis sensory transducer protein	Rru_A1053	YP_426141.1	InterPro:IPR004089,InterPro:IPR004090,Genbank:YP_426141.1,GeneID:3833514	YP_426141.1
gene1076	99.9788	96.8696	Rru_A1054	hypothetical protein	Rru_A1054	YP_426142.1	Genbank:YP_426142.1,GeneID:3833515	YP_426142.1
gene1077	447.953	376.584	Rru_A1055	hypothetical protein	Rru_A1055	YP_426143.1	InterPro:IPR010421,Genbank:YP_426143.1,GeneID:3833516	YP_426143.1
gene1078	201.375	210.761	Rru_A1056	zinc-containing alcohol dehydrogenase superfamily protein	Rru_A1056	YP_426144.1	InterPro:IPR002085,Genbank:YP_426144.1,GeneID:3833517	YP_426144.1
gene1079	92.2171	119.172	Rru_A1057	3-hydroxybutyrate dehydrogenase	Rru_A1057	YP_426145.1	InterPro:IPR002198,InterPro:IPR002347,InterPro:IPR011294,Genbank:YP_426145.1,GeneID:3833518	YP_426145.1
gene1080	22.3367	31.1712	Rru_A1058	thioesterase	Rru_A1058	YP_426146.1	Genbank:YP_426146.1,GeneID:3833519	YP_426146.1
gene1081	15.4672	20.0179	Rru_A1059	aldo%2Fketo reductase	Rru_A1059	YP_426147.1	InterPro:IPR001395,Genbank:YP_426147.1,GeneID:3833520	YP_426147.1
gene1082	14.3225	18.7632	Rru_A1060	LysR family transcriptional regulator	Rru_A1060	YP_426148.1	InterPro:IPR000847,InterPro:IPR005119,Genbank:YP_426148.1,GeneID:3833521	YP_426148.1
gene1083	5.73077	9.06955	Rru_A1061	helix-turn-helix protein%2C CopG	Rru_A1061	YP_426149.1	InterPro:IPR002145,Genbank:YP_426149.1,GeneID:3833522	YP_426149.1
gene1084	12.0601	17.7639	Rru_A1062	PilT protein-like	Rru_A1062	YP_426150.1	InterPro:IPR002716,Genbank:YP_426150.1,GeneID:3833523	YP_426150.1
gene1085	7.88916	11.6285	Rru_A1063	transcription regulator protein	Rru_A1063	YP_426151.1	Genbank:YP_426151.1,GeneID:3833524	YP_426151.1
gene1086	17.8305	17.8866	Rru_A1064	plasmid maintenance system killer protein	Rru_A1064	YP_426152.1	InterPro:IPR007711,Genbank:YP_426152.1,GeneID:3833525	YP_426152.1
gene1087	19.1157	19.8618	Rru_A1065	plasmid maintenance system antidote protein	Rru_A1065	YP_426153.1	InterPro:IPR001387,Genbank:YP_426153.1,GeneID:3833526	YP_426153.1
gene1088	38.8323	174.831	Rru_A1066	ABC transporter	Rru_A1066	YP_426154.1	InterPro:IPR001687,InterPro:IPR003439,InterPro:IPR003593,Genbank:YP_426154.1,GeneID:3833527	YP_426154.1
gene1089	32.2375	128.298	Rru_A1067	cobalamin synthesis protein%2FP47K	Rru_A1067	YP_426155.1	InterPro:IPR003495,Genbank:YP_426155.1,GeneID:3833528	YP_426155.1
gene1090	49.521	168.973	Rru_A1068	class V aminotransferase	Rru_A1068	YP_426156.1	InterPro:IPR000192,InterPro:IPR001597,Genbank:YP_426156.1,GeneID:3833529	YP_426156.1
gene1091	69.0346	252.272	Rru_A1069	Fe-S cluster protein	Rru_A1069	YP_426157.1	InterPro:IPR007202,Genbank:YP_426157.1,GeneID:3833530	YP_426157.1
gene1092	1759.78	2477.51	Rru_A1070	heat shock protein Hsp20	Rru_A1070	YP_426158.1	InterPro:IPR002068,Genbank:YP_426158.1,GeneID:3833531	YP_426158.1
gene1093	560.056	565.176	Rru_A1071	adenylate%2Fguanylate cyclase	Rru_A1071	YP_426159.1	InterPro:IPR001054,Genbank:YP_426159.1,GeneID:3833532	YP_426159.1
gene1095	158.364	166.555	Rru_A1073	hypothetical protein	Rru_A1073	YP_426161.1	InterPro:IPR006665,Genbank:YP_426161.1,GeneID:3833534	YP_426161.1
gene1096	287.169	331.882	Rru_A1074	MotA%2FTolQ%2FExbB proton channel family protein	Rru_A1074	YP_426162.1	Genbank:YP_426162.1,GeneID:3833535	YP_426162.1
gene1097	361.893	335.628	Rru_A1075	hypothetical protein	Rru_A1075	YP_426163.1	Genbank:YP_426163.1,GeneID:3833536	YP_426163.1
gene1098	66.4777	35.9295	Rru_A1076	inositol monophosphatase	Rru_A1076	YP_426164.1	InterPro:IPR000760,Genbank:YP_426164.1,GeneID:3833537	YP_426164.1
gene1099	238.9	109.808	Rru_A1077	elongation factor P	Rru_A1077	YP_426165.1	InterPro:IPR001059,InterPro:IPR011768,Genbank:YP_426165.1,GeneID:3833538	YP_426165.1
gene1100	79.1617	123.46	Rru_A1078	tRNA synthetase	Rru_A1078	YP_426166.1	InterPro:IPR002313,InterPro:IPR004364,InterPro:IPR006195,Genbank:YP_426166.1,GeneID:3833539	YP_426166.1
gene1102	110.791	81.1721	Rru_A1080	thiamine-phosphate diphosphorylase	Rru_A1080	YP_426168.1	InterPro:IPR003733,Genbank:YP_426168.1,GeneID:3833541	YP_426168.1
gene1103	4.50247	4.29553	Rru_A1081	hypothetical protein	Rru_A1081	YP_426169.1	Genbank:YP_426169.1,GeneID:3833542	YP_426169.1
gene1104	76.4339	85.7361	Rru_A1082	hypothetical protein	Rru_A1082	YP_426170.1	Genbank:YP_426170.1,GeneID:3833543	YP_426170.1
gene1105	66.0889	74.6126	Rru_A1083	hypothetical protein	Rru_A1083	YP_426171.1	InterPro:IPR007838,Genbank:YP_426171.1,GeneID:3833390	YP_426171.1
gene1106	152.549	160.919	Rru_A1084	5-formyltetrahydrofolate cyclo-ligase	Rru_A1084	YP_426172.1	InterPro:IPR002698,Genbank:YP_426172.1,GeneID:3833391	YP_426172.1
gene1107	80.6822	72.9088	Rru_A1085	metallophosphoesterase	Rru_A1085	YP_426173.1	InterPro:IPR004843,Genbank:YP_426173.1,GeneID:3833392	YP_426173.1
gene1108	287.823	187.639	Rru_A1086	hypothetical protein	Rru_A1086	YP_426174.2	InterPro:IPR002876,Genbank:YP_426174.2,GeneID:3833393	YP_426174.2
gene1110	156.209	136.734	Rru_A1088	DNA recombination protein RuvA	Rru_A1088	YP_426176.1	InterPro:IPR000085,InterPro:IPR000445,InterPro:IPR011114,Genbank:YP_426176.1,GeneID:3833395	YP_426176.1
gene1112	84.1507	75.1866	Rru_A1090	4-hydroxybenzoyl-CoA thioesterase	Rru_A1090	YP_426178.1	InterPro:IPR006683,InterPro:IPR006684,InterPro:IPR008272,Genbank:YP_426178.1,GeneID:3833397	YP_426178.1
gene1113	707.878	983.786	Rru_A1091	MotA%2FTolQ%2FExbB proton channel	Rru_A1091	YP_426179.1	InterPro:IPR002898,Genbank:YP_426179.1,GeneID:3833398	YP_426179.1
gene1114	314.803	422.273	Rru_A1092	biopolymer transport protein ExbD%2FTolR	Rru_A1092	YP_426180.1	InterPro:IPR001986,InterPro:IPR003400,Genbank:YP_426180.1,GeneID:3833399	YP_426180.1
gene1115	332.07	488.317	Rru_A1093	hypothetical protein	Rru_A1093	YP_426181.1	Genbank:YP_426181.1,GeneID:3833400	YP_426181.1
gene1117	7518.23	9331.46	Rru_A1095	OmpA%2FMotB	Rru_A1095	YP_426183.1	InterPro:IPR001035,InterPro:IPR006664,InterPro:IPR006665,InterPro:IPR006690,Genbank:YP_426183.1,GeneID:3833402	YP_426183.1
gene1118	823.562	1092.66	Rru_A1096	hypothetical protein	Rru_A1096	YP_426184.1	InterPro:IPR001440,Genbank:YP_426184.1,GeneID:3833403	YP_426184.1
gene1119	331.672	392.744	Rru_A1097	PP-loop protein	Rru_A1097	YP_426185.1	InterPro:IPR004479,InterPro:IPR011063,Genbank:YP_426185.1,GeneID:3833404	YP_426185.1
gene1120	3867.2	3338.64	Rru_A1098	membrane protease FtsH catalytic subunit	Rru_A1098	YP_426186.1	InterPro:IPR000642,InterPro:IPR001687,InterPro:IPR003593,InterPro:IPR003959,InterPro:IPR003960,InterPro:IPR005936,InterPro:IPR011546,Genbank:YP_426186.1,GeneID:3833405	YP_426186.1
gene1121	162.344	141.727	Rru_A1099	dihydropteroate synthase	Rru_A1099	YP_426187.1	InterPro:IPR000489,InterPro:IPR006390,Genbank:YP_426187.1,GeneID:3833406	YP_426187.1
gene1123	1519.86	2813.44	Rru_A1101	hypothetical protein	Rru_A1101	YP_426189.1	Genbank:YP_426189.1,GeneID:3833408	YP_426189.1
gene1124	65.0436	46.5497	Rru_A1102	phosphomethylpyrimidine kinase	Rru_A1102	YP_426190.1	InterPro:IPR004399,Genbank:YP_426190.1,GeneID:3833409	YP_426190.1
gene1125	80.2341	49.3443	Rru_A1103	phenazine biosynthesis PhzC%2FPhzF protein	Rru_A1103	YP_426191.1	InterPro:IPR003719,Genbank:YP_426191.1,GeneID:3833410	YP_426191.1
gene1126	200.857	127.267	Rru_A1104	phosphoserine aminotransferase	Rru_A1104	YP_426192.1	InterPro:IPR005829,InterPro:IPR006271,Genbank:YP_426192.1,GeneID:3833411	YP_426192.1
gene1127	304.524	189.473	Rru_A1105	tRNA synthetase	Rru_A1105	YP_426193.1	InterPro:IPR002314,InterPro:IPR006195,Genbank:YP_426193.1,GeneID:3833412	YP_426193.1
gene1128	546.822	369.549	Rru_A1106	adenylosuccinate synthetase	Rru_A1106	YP_426194.1	InterPro:IPR001114,Genbank:YP_426194.1,GeneID:3833413	YP_426194.1
gene1129	352.246	307.329	Rru_A1107	hypothetical protein	Rru_A1107	YP_426195.1	InterPro:IPR000719,Genbank:YP_426195.1,GeneID:3833414	YP_426195.1
gene1130	85.9632	85.5687	Rru_A1108	hypothetical protein	Rru_A1108	YP_426196.1	Genbank:YP_426196.1,GeneID:3833415	YP_426196.1
gene1131	173.573	166.813	Rru_A1109	chemotaxis sensory transducer	Rru_A1109	YP_426197.1	InterPro:IPR003660,InterPro:IPR004089,Genbank:YP_426197.1,GeneID:3833416	YP_426197.1
gene1132	2590.49	2485.3	Rru_A1110	RNA polymerase factor sigma-32	Rru_A1110	YP_426198.1	InterPro:IPR000943,InterPro:IPR007627,InterPro:IPR007630,Genbank:YP_426198.1,GeneID:3833417	YP_426198.1
gene1133	63.2989	73.3298	Rru_A1111	ribosomal large subunit pseudouridine synthase D	Rru_A1111	YP_426199.1	InterPro:IPR002942,InterPro:IPR006145,InterPro:IPR006225,Genbank:YP_426199.1,GeneID:3833418	YP_426199.1
gene1134	33.2686	31.6097	Rru_A1112	hypothetical protein	Rru_A1112	YP_426200.1	Genbank:YP_426200.1,GeneID:3833419	YP_426200.1
gene1135	8.66826	8.53212	Rru_A1113	Mov34%2FMPN%2FPAD-1	Rru_A1113	YP_426201.1	InterPro:IPR000555,Genbank:YP_426201.1,GeneID:3833420	YP_426201.1
gene1136	11.7795	13.0587	Rru_A1114	major facilitator transporter	Rru_A1114	YP_426202.1	InterPro:IPR001411,InterPro:IPR007114,InterPro:IPR011701,Genbank:YP_426202.1,GeneID:3833421	YP_426202.1
gene1137	19.574	19.9579	Rru_A1115	XRE family transcriptional regulator	Rru_A1115	YP_426203.1	InterPro:IPR001387,Genbank:YP_426203.1,GeneID:3833422	YP_426203.1
gene1138	23.0569	21.6656	Rru_A1116	TetR family transcriptional regulator	Rru_A1116	YP_426204.1	InterPro:IPR001647,Genbank:YP_426204.1,GeneID:3833423	YP_426204.1
gene1139	40.7569	35.3725	Rru_A1117	secretion protein HlyD	Rru_A1117	YP_426205.1	InterPro:IPR006143,Genbank:YP_426205.1,GeneID:3833424	YP_426205.1
gene1140	136.77	127.476	Rru_A1118	hydrophobe%2Famphiphile efflux-1 HAE1	Rru_A1118	YP_426206.1	InterPro:IPR000731,InterPro:IPR001036,InterPro:IPR004764,Genbank:YP_426206.1,GeneID:3833425	YP_426206.1
gene1141	9.09367	10.5278	Rru_A1119	protein NnrS	Rru_A1119	YP_426207.1	InterPro:IPR010266,Genbank:YP_426207.1,GeneID:3833426	YP_426207.1
gene1142	82.0118	54.8887	Rru_A1120	ABC transporter	Rru_A1120	YP_426208.1	InterPro:IPR001140,InterPro:IPR001687,InterPro:IPR003439,InterPro:IPR003593,Genbank:YP_426208.1,GeneID:3833427	YP_426208.1
gene1143	616.834	507.791	Rru_A1121	pyruvate carboxylase	Rru_A1121	YP_426209.1	InterPro:IPR000089,InterPro:IPR000891,InterPro:IPR001882,InterPro:IPR003379,InterPro:IPR005479,InterPro:IPR005481,InterPro:IPR005482,InterPro:IPR005930,Genbank:YP_426209.1,GeneID:3833428	YP_426209.1
gene1144	89.6334	74.2957	Rru_A1122	beta-lactamase-like	Rru_A1122	YP_426210.1	InterPro:IPR001279,Genbank:YP_426210.1,GeneID:3833429	YP_426210.1
gene1145	31.3927	25.1804	Rru_A1123	ala-tRNA%28Pro%29 hydrolase	Rru_A1123	YP_426211.1	InterPro:IPR007214,Genbank:YP_426211.1,GeneID:3833430	YP_426211.1
gene1146	94.4468	63.6482	Rru_A1124	D-lactate dehydrogenase	Rru_A1124	YP_426212.1	InterPro:IPR004113,InterPro:IPR006094,Genbank:YP_426212.1,GeneID:3833431	YP_426212.1
gene1147	14.0258	12.7588	Rru_A1125	XRE family transcriptional regulator	Rru_A1125	YP_426213.1	InterPro:IPR001387,Genbank:YP_426213.1,GeneID:3833432	YP_426213.1
gene1148	10.94	13.4231	Rru_A1126	ISBm1%2C transposase orfA	Rru_A1126	YP_426214.1	Genbank:YP_426214.1,GeneID:3833433	YP_426214.1
gene1149	78.3817	92.0688	Rru_A1127	ISBm1%2C transposase orfB	Rru_A1127	YP_426215.1	Genbank:YP_426215.1,GeneID:3833434	YP_426215.1
gene1150	27.025	35.3085	Rru_A1128	integrase catalytic subunit	Rru_A1128	YP_426216.1	InterPro:IPR001584,Genbank:YP_426216.1,GeneID:3833435	YP_426216.1
gene1151	279.35	125.48	Rru_A1129	ammonium transporter	Rru_A1129	YP_426217.1	InterPro:IPR001905,InterPro:IPR010256,Genbank:YP_426217.1,GeneID:3833436	YP_426217.1
gene1152	58.0819	35.6128	Rru_A1130	nitrogen regulatory protein P-II	Rru_A1130	YP_426218.1	InterPro:IPR002187,InterPro:IPR002332,Genbank:YP_426218.1,GeneID:3833437	YP_426218.1
gene1153	34.2024	33.7943	Rru_A1131	branched chain amino acid: 2-keto-4-methylthiobutyrate aminotransferase	Rru_A1131	YP_426219.1	InterPro:IPR001544,Genbank:YP_426219.1,GeneID:3833438	YP_426219.1
gene1154	56.2724	49.8519	Rru_A1132	aminodeoxychorismate synthase subunit I	Rru_A1132	YP_426220.1	InterPro:IPR005801,InterPro:IPR006805,Genbank:YP_426220.1,GeneID:3833439	YP_426220.1
gene1155	389.78	404.904	Rru_A1133	excinuclease ABC subunit B	Rru_A1133	YP_426221.1	InterPro:IPR001410,InterPro:IPR001650,InterPro:IPR001943,InterPro:IPR004807,InterPro:IPR006935,InterPro:IPR011545,Genbank:YP_426221.1,GeneID:3833440	YP_426221.1
gene1156	80.7608	61.4646	Rru_A1134	cation transporter	Rru_A1134	YP_426222.1	InterPro:IPR003445,Genbank:YP_426222.1,GeneID:3833441	YP_426222.1
gene1157	481.597	337.784	Rru_A1135	aminotransferase	Rru_A1135	YP_426223.1	InterPro:IPR001176,InterPro:IPR004838,InterPro:IPR004839,Genbank:YP_426223.1,GeneID:3833442	YP_426223.1
gene1158	21.7025	13.8681	Rru_A1136	periplasmic binding protein	Rru_A1136	YP_426224.1	InterPro:IPR002491,Genbank:YP_426224.1,GeneID:3833443	YP_426224.1
gene1159	10.3696	9.36373	Rru_A1137	transport system permease protein	Rru_A1137	YP_426225.1	InterPro:IPR000522,Genbank:YP_426225.1,GeneID:3833444	YP_426225.1
gene1160	7.20487	7.69159	Rru_A1138	ABC transporter	Rru_A1138	YP_426226.1	InterPro:IPR001482,InterPro:IPR001687,InterPro:IPR003439,InterPro:IPR003593,Genbank:YP_426226.1,GeneID:3833445	YP_426226.1
gene1161	5.78776	5.09975	Rru_A1139	blue %28type 1%29 copper subtype	Rru_A1139	YP_426227.1	InterPro:IPR000923,InterPro:IPR001235,InterPro:IPR002386,InterPro:IPR002387,InterPro:IPR011572,Genbank:YP_426227.1,GeneID:3833446	YP_426227.1
gene1163	16.6479	19.266	Rru_A1141	hypothetical protein	Rru_A1141	YP_426229.1	InterPro:IPR001608,InterPro:IPR011078,Genbank:YP_426229.1,GeneID:3834651	YP_426229.1
gene1165	12.6835	12.9855	Rru_A1143	GntR family transcriptional regulator	Rru_A1143	YP_426231.1	InterPro:IPR000524,InterPro:IPR004839,Genbank:YP_426231.1,GeneID:3834653	YP_426231.1
gene1166	7.21907	8.97481	Rru_A1144	benzoate membrane transport protein	Rru_A1144	YP_426232.1	InterPro:IPR004711,InterPro:IPR006043,Genbank:YP_426232.1,GeneID:3834654	YP_426232.1
gene1167	10.0864	9.26901	Rru_A1145	pyridoxal kinase	Rru_A1145	YP_426233.1	InterPro:IPR004625,Genbank:YP_426233.1,GeneID:3834655	YP_426233.1
gene1168	14.7383	17.4414	Rru_A1146	5-aminolevulinate synthase	Rru_A1146	YP_426234.1	InterPro:IPR001597,InterPro:IPR001917,InterPro:IPR004839,InterPro:IPR010961,Genbank:YP_426234.1,GeneID:3834656	YP_426234.1
gene1169	12.5619	15.9356	Rru_A1147	acetylornithine aminotransferase	Rru_A1147	YP_426235.1	InterPro:IPR004636,InterPro:IPR005814,Genbank:YP_426235.1,GeneID:3834657	YP_426235.1
gene1170	88.5691	130.329	Rru_A1148	hypothetical protein	Rru_A1148	YP_426236.1	Genbank:YP_426236.1,GeneID:3834658	YP_426236.1
gene1171	27.3925	41.6827	Rru_A1149	hypothetical protein	Rru_A1149	YP_426237.1	InterPro:IPR005537,Genbank:YP_426237.1,GeneID:3834659	YP_426237.1
gene1172	42.3397	59.4038	Rru_A1150	hypothetical protein	Rru_A1150	YP_426238.1	Genbank:YP_426238.1,GeneID:3834660	YP_426238.1
gene1173	51.0598	67.2301	Rru_A1151	hypothetical protein	Rru_A1151	YP_426239.1	Genbank:YP_426239.1,GeneID:3834661	YP_426239.1
gene1174	84.4851	93.6962	Rru_A1152	hypothetical protein	Rru_A1152	YP_426240.1	Genbank:YP_426240.1,GeneID:3834662	YP_426240.1
gene1175	10.0993	11.6659	Rru_A1153	CRISPR-associated Cas2 family protein	Rru_A1153	YP_426241.1	InterPro:IPR003799,Genbank:YP_426241.1,GeneID:3834663	YP_426241.1
gene1176	8.6746	11.701	Rru_A1154	hypothetical protein	Rru_A1154	YP_426242.1	InterPro:IPR002729,Genbank:YP_426242.1,GeneID:3834664	YP_426242.1
gene1177	38.0898	37.3917	Rru_A1155	potassium-transporting ATPase subunit A	Rru_A1155	YP_426243.1	InterPro:IPR004623,Genbank:YP_426243.1,GeneID:3834665	YP_426243.1
gene1178	44.801	44.909	Rru_A1156	potassium-translocating P-type ATPase B subunit	Rru_A1156	YP_426244.1	InterPro:IPR000150,InterPro:IPR001757,InterPro:IPR005834,InterPro:IPR006391,InterPro:IPR008250,Genbank:YP_426244.1,GeneID:3834666	YP_426244.1
gene1179	22.1107	28.0322	Rru_A1157	potassium-transporting ATPase	Rru_A1157	YP_426245.1	InterPro:IPR003820,Genbank:YP_426245.1,GeneID:3834667	YP_426245.1
gene1180	75.6553	81.1101	Rru_A1158	osmosensitive K%2B channel Signal transduction histidine kinase	Rru_A1158	YP_426246.1	InterPro:IPR003594,InterPro:IPR003661,InterPro:IPR003852,InterPro:IPR004358,InterPro:IPR005467,InterPro:IPR006016,Genbank:YP_426246.1,GeneID:3834668	YP_426246.1
gene1181	20.0288	21.1833	Rru_A1159	two component transcriptional regulator	Rru_A1159	YP_426247.1	InterPro:IPR001789,InterPro:IPR001867,Genbank:YP_426247.1,GeneID:3834669	YP_426247.1
gene1182	68.1033	64.1296	Rru_A1160	chemotaxis sensory transducer	Rru_A1160	YP_426248.1	InterPro:IPR000727,InterPro:IPR003660,InterPro:IPR004089,InterPro:IPR004090,Genbank:YP_426248.1,GeneID:3834670	YP_426248.1
gene1183	17.4018	27.2339	Rru_A1161	Ni-Fe hydrogenase%2C small subunit	Rru_A1161	YP_426249.1	InterPro:IPR001821,InterPro:IPR006137,InterPro:IPR006311,Genbank:YP_426249.1,GeneID:3834671	YP_426249.1
gene1184	33.4618	66.2264	Rru_A1162	nickel-dependent hydrogenase%2C large subunit	Rru_A1162	YP_426250.1	InterPro:IPR001501,Genbank:YP_426250.1,GeneID:3834672	YP_426250.1
gene1185	10.6749	22.0498	Rru_A1163	nickel-dependent hydrogenase b-type cytochrome subunit	Rru_A1163	YP_426251.1	InterPro:IPR000516,InterPro:IPR011577,Genbank:YP_426251.1,GeneID:3834673	YP_426251.1
gene1186	5.16359	8.70711	Rru_A1164	HyaD peptidase	Rru_A1164	YP_426252.1	InterPro:IPR000671,InterPro:IPR004419,InterPro:IPR005829,Genbank:YP_426252.1,GeneID:3834674	YP_426252.1
gene1187	3.42888	5.21588	Rru_A1165	hydrogenase expression%2Fformation protein HupF%2FHypC	Rru_A1165	YP_426253.1	InterPro:IPR001109,Genbank:YP_426253.1,GeneID:3834675	YP_426253.1
gene1188	10.8595	18.9783	Rru_A1166	hydrogenase expression%2Fformation protein hupH	Rru_A1166	YP_426254.1	Genbank:YP_426254.1,GeneID:3834676	YP_426254.1
gene1189	10.8291	20.8714	Rru_A1167	hydrogenase expression%2Fformation protein HupK	Rru_A1167	YP_426255.1	Genbank:YP_426255.1,GeneID:3834677	YP_426255.1
gene1190	2.8553	5.17921	Rru_A1168	hydrogenase expression%2Fsynthesis%2C HypA	Rru_A1168	YP_426256.1	InterPro:IPR000688,Genbank:YP_426256.1,GeneID:3834678	YP_426256.1
gene1191	14.2292	23.8844	Rru_A1169	hydrogenase nickel incorporation protein HypB	Rru_A1169	YP_426257.1	InterPro:IPR003495,InterPro:IPR004392,Genbank:YP_426257.1,GeneID:3834679	YP_426257.1
gene1192	43.5433	60.0187	Rru_A1170	two component%2C sigma54 specific%2C Fis family transcriptional regulator	Rru_A1170	YP_426258.1	InterPro:IPR001208,InterPro:IPR001789,InterPro:IPR002078,InterPro:IPR002197,InterPro:IPR003593,Genbank:YP_426258.1,GeneID:3834680	YP_426258.1
gene1193	149.603	201.183	Rru_A1171	BadM%2FRrf2 family transcriptional regulator	Rru_A1171	YP_426259.1	InterPro:IPR000944,Genbank:YP_426259.1,GeneID:3834681	YP_426259.1
gene1194	19.2355	18.2013	Rru_A1172	AsnC family transcriptional regulator	Rru_A1172	YP_426260.1	InterPro:IPR000485,InterPro:IPR002197,Genbank:YP_426260.1,GeneID:3834682	YP_426260.1
gene1195	37.046	39.251	Rru_A1173	hypothetical protein	Rru_A1173	YP_426261.1	InterPro:IPR001440,Genbank:YP_426261.1,GeneID:3834683	YP_426261.1
gene1196	75.471	53.6092	Rru_A1174	endoribonuclease L-PSP	Rru_A1174	YP_426262.1	InterPro:IPR006175,Genbank:YP_426262.1,GeneID:3834684	YP_426262.1
gene1197	246.779	121.909	Rru_A1175	CsbD-like protein	Rru_A1175	YP_426263.1	InterPro:IPR008462,Genbank:YP_426263.1,GeneID:3834685	YP_426263.1
gene1198	55.6442	55.6187	Rru_A1176	histone deacetylase superfamily protein	Rru_A1176	YP_426264.1	InterPro:IPR000286,Genbank:YP_426264.1,GeneID:3834686	YP_426264.1
gene1199	60.4199	61.6014	Rru_A1177	chemotaxis sensory transducer protein	Rru_A1177	YP_426265.1	InterPro:IPR004089,InterPro:IPR004090,Genbank:YP_426265.1,GeneID:3834687	YP_426265.1
gene1200	49.6256	27.6133	Rru_A1178	anticodon-binding protein	Rru_A1178	YP_426266.1	InterPro:IPR004154,Genbank:YP_426266.1,GeneID:3834688	YP_426266.1
gene1201	20.7997	14.2415	Rru_A1179	DeoR family transcriptional regulator	Rru_A1179	YP_426267.1	InterPro:IPR001034,Genbank:YP_426267.1,GeneID:3834689	YP_426267.1
gene1202	82.4444	68.4566	Rru_A1180	major facilitator transporter	Rru_A1180	YP_426268.1	InterPro:IPR011701,Genbank:YP_426268.1,GeneID:3834690	YP_426268.1
gene1203	269.244	245.283	Rru_A1181	signal recognition particle-docking protein FtsY	Rru_A1181	YP_426269.1	InterPro:IPR000897,InterPro:IPR003593,InterPro:IPR004390,Genbank:YP_426269.1,GeneID:3834691	YP_426269.1
gene1204	187.715	129.498	Rru_A1182	MiaB-like tRNA modifying enzyme	Rru_A1182	YP_426270.1	InterPro:IPR002792,InterPro:IPR005839,InterPro:IPR006467,InterPro:IPR006638,InterPro:IPR007197,Genbank:YP_426270.1,GeneID:3834692	YP_426270.1
gene1206	845.578	318.306	Rru_A1184	signal recognition particle subunit FFH%2FSRP54 %28srp54%29	Rru_A1184	YP_426272.1	InterPro:IPR000897,InterPro:IPR003593,InterPro:IPR004125,InterPro:IPR004780,Genbank:YP_426272.1,GeneID:3834694	YP_426272.1
gene1208	346.165	191.273	Rru_A1186	16S rRNA processing protein RimM	Rru_A1186	YP_426274.1	InterPro:IPR002676,InterPro:IPR007903,InterPro:IPR011961,Genbank:YP_426274.1,GeneID:3834696	YP_426274.1
gene1211	733.705	416.44	Rru_A1189	isopropylmalate isomerase large subunit	Rru_A1189	YP_426277.1	InterPro:IPR001030,InterPro:IPR004430,Genbank:YP_426277.1,GeneID:3834699	YP_426277.1
gene1213	215.53	175.262	Rru_A1191	3-isopropylmalate dehydrogenase	Rru_A1191	YP_426279.1	InterPro:IPR001804,InterPro:IPR004429,Genbank:YP_426279.1,GeneID:3834701	YP_426279.1
gene1214	42.4974	50.922	Rru_A1192	ubiquinol-cytochrome c reductase%2C iron-sulfur subunit	Rru_A1192	YP_426280.1	InterPro:IPR005805,InterPro:IPR005806,InterPro:IPR006317,Genbank:YP_426280.1,GeneID:3834702	YP_426280.1
gene1215	23.7637	28.0571	Rru_A1193	dinitrogenase iron-molybdenum cofactor biosynthesis	Rru_A1193	YP_426281.1	InterPro:IPR003731,Genbank:YP_426281.1,GeneID:3834703	YP_426281.1
gene1216	18.1972	19.9735	Rru_A1194	hypothetical protein	Rru_A1194	YP_426282.1	InterPro:IPR002852,Genbank:YP_426282.1,GeneID:3834704	YP_426282.1
gene1217	344.856	313.651	Rru_A1195	cell wall hydrolase%2C SleB	Rru_A1195	YP_426283.1	InterPro:IPR011105,Genbank:YP_426283.1,GeneID:3834705	YP_426283.1
gene1218	627.253	391.367	Rru_A1196	aspartate-semialdehyde dehydrogenase	Rru_A1196	YP_426284.1	InterPro:IPR000534,InterPro:IPR005986,InterPro:IPR012280,Genbank:YP_426284.1,GeneID:3834706	YP_426284.1
gene1219	74.0609	76.0896	Rru_A1197	chemotaxis sensory transducer	Rru_A1197	YP_426285.1	InterPro:IPR003660,InterPro:IPR004089,Genbank:YP_426285.1,GeneID:3834707	YP_426285.1
gene1220	24.8108	33.7155	Rru_A1198	lysine exporter protein LysE%2FYggA	Rru_A1198	YP_426286.1	InterPro:IPR001123,Genbank:YP_426286.1,GeneID:3834708	YP_426286.1
gene1221	21.1461	19.6037	Rru_A1199	pyridoxal kinase	Rru_A1199	YP_426287.1	InterPro:IPR004625,Genbank:YP_426287.1,GeneID:3834709	YP_426287.1
gene1222	160.528	114.545	Rru_A1200	citrate lyase	Rru_A1200	YP_426288.1	InterPro:IPR005000,Genbank:YP_426288.1,GeneID:3833698	YP_426288.1
gene1223	140.509	98.5792	Rru_A1201	MaoC-like dehydratase	Rru_A1201	YP_426289.1	InterPro:IPR002539,Genbank:YP_426289.1,GeneID:3833699	YP_426289.1
gene1224	279.191	274.301	Rru_A1202	succinate dehydrogenase subunit C	Rru_A1202	YP_426290.1	InterPro:IPR000701,Genbank:YP_426290.1,GeneID:3833700	YP_426290.1
gene1225	186.849	182.631	Rru_A1203	succinate dehydrogenase subunit D	Rru_A1203	YP_426291.1	InterPro:IPR000701,Genbank:YP_426291.1,GeneID:3833701	YP_426291.1
gene1228	16.2074	13.7707	Rru_A1206	hypothetical protein	Rru_A1206	YP_426294.1	Genbank:YP_426294.1,GeneID:3833704	YP_426294.1
gene1229	262.894	215.528	Rru_A1207	exopolyphosphatase-like protein	Rru_A1207	YP_426295.1	Genbank:YP_426295.1,GeneID:3833705	YP_426295.1
gene1230	164.276	135.838	Rru_A1208	AFG1-like ATPase	Rru_A1208	YP_426296.1	InterPro:IPR000834,InterPro:IPR005654,Genbank:YP_426296.1,GeneID:3833706	YP_426296.1
gene1231	61.429	49.4383	Rru_A1209	chromate transporter	Rru_A1209	YP_426297.1	InterPro:IPR003370,Genbank:YP_426297.1,GeneID:3833707	YP_426297.1
gene1232	752.357	683.042	Rru_A1210	malate dehydrogenase	Rru_A1210	YP_426298.1	InterPro:IPR001236,InterPro:IPR001557,InterPro:IPR011275,Genbank:YP_426298.1,GeneID:3833708	YP_426298.1
gene1233	872.895	808.619	Rru_A1211	succinyl-CoA synthetase subunit beta	Rru_A1211	YP_426299.1	InterPro:IPR003135,InterPro:IPR005809,InterPro:IPR005811,Genbank:YP_426299.1,GeneID:3833709	YP_426299.1
gene1234	645.983	598.608	Rru_A1212	succinyl-CoA synthetase subunit alpha	Rru_A1212	YP_426300.1	InterPro:IPR003781,InterPro:IPR005810,InterPro:IPR005811,Genbank:YP_426300.1,GeneID:3833710	YP_426300.1
gene1236	1002.27	1015.92	Rru_A1214	2-oxoglutarate dehydrogenase E2 component	Rru_A1214	YP_426302.1	InterPro:IPR000089,InterPro:IPR001078,InterPro:IPR003016,InterPro:IPR004167,InterPro:IPR006255,Genbank:YP_426302.1,GeneID:3833712	YP_426302.1
gene1237	1152.83	1171.36	Rru_A1215	dihydrolipoamide dehydrogenase	Rru_A1215	YP_426303.1	InterPro:IPR000103,InterPro:IPR000205,InterPro:IPR000815,InterPro:IPR001100,InterPro:IPR001327,InterPro:IPR002218,InterPro:IPR003953,InterPro:IPR004099,InterPro:IPR004792,InterPro:IPR006258,Genbank:YP_426303.1,GeneID:3833713	YP_426303.1
gene1238	528.005	526.304	Rru_A1216	hypothetical protein	Rru_A1216	YP_426304.1	Genbank:YP_426304.1,GeneID:3833714	YP_426304.1
gene1240	1618.47	1494.94	Rru_A1218	phage shock protein A%2C PspA	Rru_A1218	YP_426306.1	InterPro:IPR007157,Genbank:YP_426306.1,GeneID:3833716	YP_426306.1
gene1241	19.6125	17.0513	Rru_A1219	sigma-54 specific transcriptional regulator	Rru_A1219	YP_426307.1	InterPro:IPR002078,InterPro:IPR002197,InterPro:IPR003593,Genbank:YP_426307.1,GeneID:3833717	YP_426307.1
gene1243	265.477	226.76	Rru_A1221	hypothetical protein	Rru_A1221	YP_426309.1	Genbank:YP_426309.1,GeneID:3833719	YP_426309.1
gene1244	43.3168	43.1549	Rru_A1222	primosome assembly protein PriA	Rru_A1222	YP_426310.1	InterPro:IPR001650,InterPro:IPR005259,InterPro:IPR006935,InterPro:IPR011545,Genbank:YP_426310.1,GeneID:3833720	YP_426310.1
gene1245	462.179	285.009	Rru_A1223	F0F1 ATP synthase subunit delta	Rru_A1223	YP_426311.1	InterPro:IPR000711,Genbank:YP_426311.1,GeneID:3833721	YP_426311.1
gene1246	2027.34	1225.39	Rru_A1224	ATP synthase F1 subunit alpha	Rru_A1224	YP_426312.1	InterPro:IPR000194,InterPro:IPR000793,InterPro:IPR004100,InterPro:IPR005294,Genbank:YP_426312.1,GeneID:3833722	YP_426312.1
gene1247	1141.63	772.326	Rru_A1225	F0F1 ATP synthase subunit gamma	Rru_A1225	YP_426313.1	InterPro:IPR000131,Genbank:YP_426313.1,GeneID:3833723	YP_426313.1
gene1248	1954.53	1531.92	Rru_A1226	F0F1 ATP synthase subunit beta	Rru_A1226	YP_426314.1	InterPro:IPR000194,InterPro:IPR000793,InterPro:IPR003593,InterPro:IPR004100,InterPro:IPR005722,Genbank:YP_426314.1,GeneID:3833724	YP_426314.1
gene1249	564.809	442.506	Rru_A1227	H%2B-transporting two-sector ATPase subunit delta%2Fepsilon	Rru_A1227	YP_426315.1	InterPro:IPR001469,Genbank:YP_426315.1,GeneID:3833725	YP_426315.1
gene1250	201.039	131.606	Rru_A1228	hypothetical protein	Rru_A1228	YP_426316.1	Genbank:YP_426316.1,GeneID:3833726	YP_426316.1
gene1251	69.9836	64.9637	Rru_A1229	hypothetical protein	Rru_A1229	YP_426317.1	Genbank:YP_426317.1,GeneID:3833727	YP_426317.1
gene1252	111.883	110.012	Rru_A1230	NUDIX hydrolase	Rru_A1230	YP_426318.1	InterPro:IPR000086,Genbank:YP_426318.1,GeneID:3833728	YP_426318.1
gene1253	363.497	316.911	Rru_A1231	hypothetical protein	Rru_A1231	YP_426319.1	InterPro:IPR006837,Genbank:YP_426319.1,GeneID:3833729	YP_426319.1
gene1254	1079.31	903.012	Rru_A1232	C-terminal processing peptidase S41A	Rru_A1232	YP_426320.1	InterPro:IPR001478,InterPro:IPR004447,InterPro:IPR005151,Genbank:YP_426320.1,GeneID:3833730	YP_426320.1
gene1255	278.002	275.231	Rru_A1233	peptidase M23B	Rru_A1233	YP_426321.1	InterPro:IPR002886,Genbank:YP_426321.1,GeneID:3833731	YP_426321.1
gene1256	561.47	507.414	Rru_A1234	phosphoglyceromutase	Rru_A1234	YP_426322.1	InterPro:IPR000408,InterPro:IPR005995,InterPro:IPR006124,InterPro:IPR011258,Genbank:YP_426322.1,GeneID:3833732	YP_426322.1
gene1257	114.774	93.5664	Rru_A1235	hypothetical protein	Rru_A1235	YP_426323.1	InterPro:IPR003742,Genbank:YP_426323.1,GeneID:3833733	YP_426323.1
gene1258	419.53	410.791	Rru_A1236	Iojap-like protein	Rru_A1236	YP_426324.1	InterPro:IPR004394,Genbank:YP_426324.1,GeneID:3833734	YP_426324.1
gene1259	246.258	245.493	Rru_A1237	cytidylyltransferase	Rru_A1237	YP_426325.1	InterPro:IPR004820,Genbank:YP_426325.1,GeneID:3833735	YP_426325.1
gene1260	90.7916	60.2541	Rru_A1238	glutamate-5-semialdehyde dehydrogenase	Rru_A1238	YP_426326.1	InterPro:IPR000965,InterPro:IPR002086,Genbank:YP_426326.1,GeneID:3833736	YP_426326.1
gene1261	121.595	57.9119	Rru_A1239	gamma-glutamyl kinase	Rru_A1239	YP_426327.1	InterPro:IPR001048,InterPro:IPR001057,InterPro:IPR002478,InterPro:IPR005715,Genbank:YP_426327.1,GeneID:3833737	YP_426327.1
gene1264	1305.82	700.482	Rru_A1242	50S ribosomal protein L21	Rru_A1242	YP_426330.1	InterPro:IPR001787,Genbank:YP_426330.1,GeneID:3833740	YP_426330.1
gene1266	17.4026	27.7686	Rru_A1243	cytochrome B561	Rru_A1243	YP_426331.1	InterPro:IPR000516,InterPro:IPR011577,Genbank:YP_426331.1,GeneID:3833742	YP_426331.1
gene1267	14.5514	18.2342	Rru_A1244	hypothetical protein	Rru_A1244	YP_426332.1	Genbank:YP_426332.1,GeneID:3833743	YP_426332.1
gene1268	37.4117	43.4693	Rru_A1245	Crp%2FFNR family transcriptional regulator	Rru_A1245	YP_426333.1	InterPro:IPR000595,InterPro:IPR001808,Genbank:YP_426333.1,GeneID:3833744	YP_426333.1
gene1269	20.7202	21.3376	Rru_A1246	hypothetical protein	Rru_A1246	YP_426334.1	Genbank:YP_426334.1,GeneID:3833745	YP_426334.1
gene1270	10.3996	12.5496	Rru_A1247	XRE family transcriptional regulator	Rru_A1247	YP_426335.1	InterPro:IPR001387,Genbank:YP_426335.1,GeneID:3833746	YP_426335.1
gene1271	91.2492	89.708	Rru_A1248	hypothetical protein	Rru_A1248	YP_426336.1	Genbank:YP_426336.1,GeneID:3833747	YP_426336.1
gene1272	16.7908	17.928	Rru_A1249	kinase-like protein	Rru_A1249	YP_426337.1	InterPro:IPR002891,InterPro:IPR011769,Genbank:YP_426337.1,GeneID:3833748	YP_426337.1
gene1273	78.6541	83.297	Rru_A1250	beta-lactamase	Rru_A1250	YP_426338.1	InterPro:IPR001466,Genbank:YP_426338.1,GeneID:3833749	YP_426338.1
gene1274	21.8271	19.9152	Rru_A1251	hypothetical protein	Rru_A1251	YP_426339.1	Genbank:YP_426339.1,GeneID:3833750	YP_426339.1
gene1275	35.7865	38.492	Rru_A1252	L-glutamine synthetase	Rru_A1252	YP_426340.1	InterPro:IPR008146,Genbank:YP_426340.1,GeneID:3833751	YP_426340.1
gene1276	103.188	81.4857	Rru_A1253	glutamine synthetase	Rru_A1253	YP_426341.1	InterPro:IPR008146,Genbank:YP_426341.1,GeneID:3833752	YP_426341.1
gene1277	142.202	116.492	Rru_A1254	aminotransferase	Rru_A1254	YP_426342.1	InterPro:IPR005814,Genbank:YP_426342.1,GeneID:3833753	YP_426342.1
gene1278	10.1108	11.8183	Rru_A1255	GntR family transcriptional regulator	Rru_A1255	YP_426343.1	InterPro:IPR000524,InterPro:IPR011711,Genbank:YP_426343.1,GeneID:3833754	YP_426343.1
gene1279	18.5961	19.9006	Rru_A1256	hypothetical protein	Rru_A1256	YP_426344.1	Genbank:YP_426344.1,GeneID:3833564	YP_426344.1
gene1280	142.14	159.518	Rru_A1257	hypothetical protein	Rru_A1257	YP_426345.1	Genbank:YP_426345.1,GeneID:3833565	YP_426345.1
gene1281	26.3261	26.3847	Rru_A1258	hypothetical protein	Rru_A1258	YP_426346.1	Genbank:YP_426346.1,GeneID:3833566	YP_426346.1
gene1282	10.3222	10.3025	Rru_A1259	hypothetical protein	Rru_A1259	YP_426347.1	Genbank:YP_426347.1,GeneID:3833567	YP_426347.1
gene1283	39.846	82.5417	Rru_A1260	ABC transporter	Rru_A1260	YP_426348.1	InterPro:IPR001687,InterPro:IPR003439,InterPro:IPR003593,Genbank:YP_426348.1,GeneID:3833568	YP_426348.1
gene1284	44.28	98.9893	Rru_A1261	binding-protein dependent transport system inner membrane protein	Rru_A1261	YP_426349.1	InterPro:IPR000515,Genbank:YP_426349.1,GeneID:3833569	YP_426349.1
gene1285	223.344	565.957	Rru_A1262	extracellular solute-binding protein	Rru_A1262	YP_426350.1	InterPro:IPR006059,Genbank:YP_426350.1,GeneID:3833570	YP_426350.1
gene1286	31.4215	59.7312	Rru_A1263	binding-protein dependent transport system inner membrane protein	Rru_A1263	YP_426351.1	InterPro:IPR000515,Genbank:YP_426351.1,GeneID:3833571	YP_426351.1
gene1287	52.7042	115.858	Rru_A1264	short-chain dehydrogenase%2Freductase sDR	Rru_A1264	YP_426352.1	InterPro:IPR002198,InterPro:IPR002347,Genbank:YP_426352.1,GeneID:3833572	YP_426352.1
gene1288	30.8487	81.1344	Rru_A1265	DeoR family transcriptional regulator	Rru_A1265	YP_426353.1	InterPro:IPR001034,Genbank:YP_426353.1,GeneID:3833573	YP_426353.1
gene1289	59.653	142.228	Rru_A1266	photosystem I assembly BtpA	Rru_A1266	YP_426354.1	InterPro:IPR000760,InterPro:IPR005137,Genbank:YP_426354.1,GeneID:3833574	YP_426354.1
gene1290	105.957	226.674	Rru_A1267	carbohydrate kinase	Rru_A1267	YP_426355.1	InterPro:IPR000577,Genbank:YP_426355.1,GeneID:3833575	YP_426355.1
gene1291	57.0749	84.5814	Rru_A1268	HAD family hydrolase	Rru_A1268	YP_426356.1	InterPro:IPR005834,InterPro:IPR006402,Genbank:YP_426356.1,GeneID:3833576	YP_426356.1
gene1292	68.1769	83.1587	Rru_A1269	transcription factor	Rru_A1269	YP_426357.1	InterPro:IPR011660,Genbank:YP_426357.1,GeneID:3833577	YP_426357.1
gene1293	160.369	180.402	Rru_A1270	hypothetical protein	Rru_A1270	YP_426358.1	InterPro:IPR002345,Genbank:YP_426358.1,GeneID:3833578	YP_426358.1
gene1294	52.0583	57.5258	Rru_A1271	metallophosphoesterase	Rru_A1271	YP_426359.1	InterPro:IPR004843,Genbank:YP_426359.1,GeneID:3833579	YP_426359.1
gene1295	74.2714	90.7017	Rru_A1272	diguanylate cyclase	Rru_A1272	YP_426360.1	InterPro:IPR000014,InterPro:IPR000160,InterPro:IPR000700,Genbank:YP_426360.1,GeneID:3833580	YP_426360.1
gene1296	86.423	98.7499	Rru_A1273	alpha%2Fbeta hydrolase	Rru_A1273	YP_426361.1	InterPro:IPR000073,InterPro:IPR000379,InterPro:IPR000639,InterPro:IPR003089,Genbank:YP_426361.1,GeneID:3833581	YP_426361.1
gene1297	28.6299	25.3379	Rru_A1274	radical SAM family protein	Rru_A1274	YP_426362.1	InterPro:IPR007197,Genbank:YP_426362.1,GeneID:3833582	YP_426362.1
gene1298	13.5638	10.9231	Rru_A1275	hypothetical protein	Rru_A1275	YP_426363.1	Genbank:YP_426363.1,GeneID:3833583	YP_426363.1
gene1299	124.608	99.7491	Rru_A1276	anaerobic ribonucleoside triphosphate reductase	Rru_A1276	YP_426364.1	InterPro:IPR005144,Genbank:YP_426364.1,GeneID:3833584	YP_426364.1
gene1300	76.4831	75.9734	Rru_A1277	Hpt sensor hybrid histidine kinase	Rru_A1277	YP_426365.1	InterPro:IPR001789,InterPro:IPR003594,InterPro:IPR003661,InterPro:IPR004358,InterPro:IPR005467,InterPro:IPR008207,Genbank:YP_426365.1,GeneID:3833585	YP_426365.1
gene1301	17.6693	17.5312	Rru_A1278	sulfotransferase	Rru_A1278	YP_426366.1	InterPro:IPR000863,Genbank:YP_426366.1,GeneID:3833586	YP_426366.1
gene1302	119.838	124.334	Rru_A1279	asparagine synthase	Rru_A1279	YP_426367.1	InterPro:IPR001962,Genbank:YP_426367.1,GeneID:3833587	YP_426367.1
gene1303	42.2077	39.5506	Rru_A1280	Hpr%28Ser%29 kinase%2Fphosphatase	Rru_A1280	YP_426368.1	InterPro:IPR002078,Genbank:YP_426368.1,GeneID:3833588	YP_426368.1
gene1304	14.387	14.2408	Rru_A1281	hypothetical protein	Rru_A1281	YP_426369.1	Genbank:YP_426369.1,GeneID:3833589	YP_426369.1
gene1305	18.8166	16.7676	Rru_A1282	two component transcriptional regulator	Rru_A1282	YP_426370.1	InterPro:IPR001789,InterPro:IPR001867,Genbank:YP_426370.1,GeneID:3833590	YP_426370.1
gene1306	136.453	95.9547	Rru_A1283	membrane-bound tetraheme cytochrome TorC%2FYecK	Rru_A1283	YP_426371.1	InterPro:IPR005126,InterPro:IPR009154,Genbank:YP_426371.1,GeneID:3833591	YP_426371.1
gene1307	30.7655	23.3222	Rru_A1284	cytoplasmic chaperone TorD	Rru_A1284	YP_426372.1	InterPro:IPR010395,Genbank:YP_426372.1,GeneID:3833592	YP_426372.1
gene1308	262.721	296.005	Rru_A1285	WD-40 repeat-containing protein	Rru_A1285	YP_426373.1	InterPro:IPR001680,InterPro:IPR001687,Genbank:YP_426373.1,GeneID:3833593	YP_426373.1
gene1309	41.9106	50.6096	Rru_A1286	hypothetical protein	Rru_A1286	YP_426374.1	Genbank:YP_426374.1,GeneID:3833594	YP_426374.1
gene1310	968.735	816.461	Rru_A1287	trimethylamine-N-oxide reductase %28cytochrome c%29	Rru_A1287	YP_426375.1	InterPro:IPR006311,InterPro:IPR006655,InterPro:IPR006656,InterPro:IPR006657,InterPro:IPR006658,Genbank:YP_426375.1,GeneID:3833595	YP_426375.1
gene1311	94.7424	91.3091	Rru_A1288	molybdenum cofactor synthesis protein	Rru_A1288	YP_426376.1	InterPro:IPR000385,InterPro:IPR006638,InterPro:IPR007197,InterPro:IPR010505,Genbank:YP_426376.1,GeneID:3833596	YP_426376.1
gene1312	33.6838	40.3692	Rru_A1289	alkaline phosphatase	Rru_A1289	YP_426377.1	InterPro:IPR001680,InterPro:IPR001952,Genbank:YP_426377.1,GeneID:3833597	YP_426377.1
gene1313	5.78881	7.69605	Rru_A1290	hypothetical protein	Rru_A1290	YP_426378.1	Genbank:YP_426378.1,GeneID:3833598	YP_426378.1
gene1314	4.02074	5.2997	Rru_A1291	ABC transporter	Rru_A1291	YP_426379.1	InterPro:IPR001687,InterPro:IPR003439,InterPro:IPR003593,Genbank:YP_426379.1,GeneID:3833599	YP_426379.1
gene1315	16.2217	19.0569	Rru_A1292	hypothetical protein	Rru_A1292	YP_426380.1	InterPro:IPR003838,Genbank:YP_426380.1,GeneID:3833600	YP_426380.1
gene1316	166.218	179.665	Rru_A1293	methyl-accepting chemotaxis sensory transducer	Rru_A1293	YP_426381.1	InterPro:IPR000727,InterPro:IPR003660,InterPro:IPR004089,InterPro:IPR004090,Genbank:YP_426381.1,GeneID:3833601	YP_426381.1
gene1317	12.6238	16.3046	Rru_A1294	histidine utilization repressor	Rru_A1294	YP_426382.1	InterPro:IPR000524,InterPro:IPR010248,InterPro:IPR011663,Genbank:YP_426382.1,GeneID:3833602	YP_426382.1
gene1318	546.837	450.631	Rru_A1295	extracellular solute-binding protein	Rru_A1295	YP_426383.1	InterPro:IPR001311,InterPro:IPR001320,InterPro:IPR001638,Genbank:YP_426383.1,GeneID:3833603	YP_426383.1
gene1319	47.068	53.053	Rru_A1296	amino acid ABC transporter permease	Rru_A1296	YP_426384.1	InterPro:IPR000515,InterPro:IPR010065,Genbank:YP_426384.1,GeneID:3833604	YP_426384.1
gene1320	24.7965	24.8551	Rru_A1297	amino acid ABC transporter permease	Rru_A1297	YP_426385.1	InterPro:IPR000515,InterPro:IPR010065,Genbank:YP_426385.1,GeneID:3833605	YP_426385.1
gene1321	31.0951	30.4305	Rru_A1298	ABC transporter	Rru_A1298	YP_426386.1	InterPro:IPR001687,InterPro:IPR003439,InterPro:IPR003593,Genbank:YP_426386.1,GeneID:3833606	YP_426386.1
gene1322	51.0835	50.2291	Rru_A1299	FAD linked oxidase-like protein	Rru_A1299	YP_426387.1	InterPro:IPR004113,InterPro:IPR006094,Genbank:YP_426387.1,GeneID:3833607	YP_426387.1
gene1323	59.096	58.75	Rru_A1300	N-formylglutamate deformylase	Rru_A1300	YP_426388.1	InterPro:IPR007709,InterPro:IPR010247,Genbank:YP_426388.1,GeneID:3833608	YP_426388.1
gene1324	141.887	136.187	Rru_A1301	histidine ammonia-lyase	Rru_A1301	YP_426389.1	InterPro:IPR001106,InterPro:IPR005921,Genbank:YP_426389.1,GeneID:3833609	YP_426389.1
gene1325	56.4425	57.7379	Rru_A1302	N-formimino-L-glutamate deiminase	Rru_A1302	YP_426390.1	InterPro:IPR006680,InterPro:IPR010252,Genbank:YP_426390.1,GeneID:3833610	YP_426390.1
gene1326	53.8213	67.9967	Rru_A1303	imidazolonepropionase	Rru_A1303	YP_426391.1	InterPro:IPR001844,InterPro:IPR005920,InterPro:IPR006680,InterPro:IPR011550,Genbank:YP_426391.1,GeneID:3833611	YP_426391.1
gene1327	92.8494	89.2205	Rru_A1304	urocanate hydratase	Rru_A1304	YP_426392.1	InterPro:IPR000193,Genbank:YP_426392.1,GeneID:3833612	YP_426392.1
gene1328	16.7716	22.6927	Rru_A1305	transcriptional regulator	Rru_A1305	YP_426393.1	Genbank:YP_426393.1,GeneID:3833613	YP_426393.1
gene1329	44.0383	58.2939	Rru_A1306	short-chain dehydrogenase	Rru_A1306	YP_426394.1	InterPro:IPR002198,InterPro:IPR002347,Genbank:YP_426394.1,GeneID:3833614	YP_426394.1
gene1330	29.3796	45.7553	Rru_A1307	thioesterase superfamily protein	Rru_A1307	YP_426395.1	InterPro:IPR006683,Genbank:YP_426395.1,GeneID:3833615	YP_426395.1
gene1331	409.282	743.927	Rru_A1308	acyl-CoA dehydrogenase	Rru_A1308	YP_426396.1	InterPro:IPR005829,InterPro:IPR006090,InterPro:IPR006091,Genbank:YP_426396.1,GeneID:3833616	YP_426396.1
gene1332	518.018	949.252	Rru_A1309	3-hydroxyacyl-CoA dehydrogenase	Rru_A1309	YP_426397.1	InterPro:IPR000205,InterPro:IPR001753,InterPro:IPR006108,InterPro:IPR006176,Genbank:YP_426397.1,GeneID:3833617	YP_426397.1
gene1333	225.709	388.471	Rru_A1310	acetyl-CoA C-acyltransferase	Rru_A1310	YP_426398.1	InterPro:IPR002155,Genbank:YP_426398.1,GeneID:3833618	YP_426398.1
gene1334	62.0441	99.4777	Rru_A1311	MerR family transcriptional regulator	Rru_A1311	YP_426399.1	InterPro:IPR000551,Genbank:YP_426399.1,GeneID:3833619	YP_426399.1
gene1335	447.16	597.381	Rru_A1312	AMP-dependent synthetase and ligase	Rru_A1312	YP_426400.1	InterPro:IPR000873,Genbank:YP_426400.1,GeneID:3833620	YP_426400.1
gene1336	664.753	1003.84	Rru_A1313	aromatic hydrocarbon degradation protein	Rru_A1313	YP_426401.1	InterPro:IPR005017,Genbank:YP_426401.1,GeneID:3833621	YP_426401.1
gene1337	223.195	278.402	Rru_A1314	hypothetical protein	Rru_A1314	YP_426402.1	Genbank:YP_426402.1,GeneID:3833622	YP_426402.1
gene1338	179.707	246.408	Rru_A1315	sterol-binding	Rru_A1315	YP_426403.1	InterPro:IPR003033,Genbank:YP_426403.1,GeneID:3834730	YP_426403.1
gene1339	476.689	570.254	Rru_A1316	AMP-dependent synthetase and ligase	Rru_A1316	YP_426404.1	InterPro:IPR000873,Genbank:YP_426404.1,GeneID:3834731	YP_426404.1
gene1340	324.699	418.786	Rru_A1317	electron-transferring-flavoprotein dehydrogenase	Rru_A1317	YP_426405.1	InterPro:IPR006076,InterPro:IPR007859,Genbank:YP_426405.1,GeneID:3834732	YP_426405.1
gene1341	89.7909	65.6248	Rru_A1318	hypothetical protein	Rru_A1318	YP_426406.1	Genbank:YP_426406.1,GeneID:3834733	YP_426406.1
gene1342	30.9816	19.1212	Rru_A1319	triphosphoribosyl-dephospho-CoA synthase	Rru_A1319	YP_426407.1	InterPro:IPR002736,Genbank:YP_426407.1,GeneID:3834734	YP_426407.1
gene1343	92.5872	74.3347	Rru_A1320	Na%2B-transporting methylmalonyl-CoA%2Foxaloacetate decarboxylase subunit beta	Rru_A1320	YP_426408.1	InterPro:IPR002132,InterPro:IPR005661,Genbank:YP_426408.1,GeneID:3834735	YP_426408.1
gene1344	16.2451	14.8632	Rru_A1321	biotin--acetyl-CoA-carboxylase ligase	Rru_A1321	YP_426409.1	InterPro:IPR004143,InterPro:IPR004408,Genbank:YP_426409.1,GeneID:3834736	YP_426409.1
gene1345	57.3363	54.3142	Rru_A1322	subunit alpha of malonate decarboxylase	Rru_A1322	YP_426410.1	Genbank:YP_426410.1,GeneID:3834737	YP_426410.1
gene1346	9.48692	9.57728	Rru_A1323	malonate decarboxylase subunit delta	Rru_A1323	YP_426411.1	InterPro:IPR009662,Genbank:YP_426411.1,GeneID:3834738	YP_426411.1
gene1347	43.2627	43.2907	Rru_A1324	malonate decarboxylase subunit beta	Rru_A1324	YP_426412.1	Genbank:YP_426412.1,GeneID:3834739	YP_426412.1
gene1348	52.6434	55.7288	Rru_A1325	hypothetical protein	Rru_A1325	YP_426413.1	Genbank:YP_426413.1,GeneID:3834740	YP_426413.1
gene1349	27.4492	27.1116	Rru_A1326	hypothetical protein	Rru_A1326	YP_426414.1	Genbank:YP_426414.1,GeneID:3834741	YP_426414.1
gene1350	13.8972	14.2989	Rru_A1327	hypothetical protein	Rru_A1327	YP_426415.1	Genbank:YP_426415.1,GeneID:3834742	YP_426415.1
gene1351	31.6301	26.1231	Rru_A1328	biotin%2Flipoyl attachment	Rru_A1328	YP_426416.1	InterPro:IPR000089,InterPro:IPR001882,Genbank:YP_426416.1,GeneID:3834743	YP_426416.1
gene1352	41.8208	37.3576	Rru_A1329	transporter	Rru_A1329	YP_426417.1	Genbank:YP_426417.1,GeneID:3834744	YP_426417.1
gene1353	910.356	1255.03	Rru_A1330	malonate%2Fsodium symporter subunit MadM	Rru_A1330	YP_426418.1	InterPro:IPR004691,Genbank:YP_426418.1,GeneID:3834745	YP_426418.1
gene1354	8.33653	8.3893	Rru_A1331	ABC transporter	Rru_A1331	YP_426419.1	InterPro:IPR001687,InterPro:IPR003439,InterPro:IPR003593,Genbank:YP_426419.1,GeneID:3834746	YP_426419.1
gene1355	8.70389	8.70505	Rru_A1332	cobalt transport protein	Rru_A1332	YP_426420.1	InterPro:IPR003339,Genbank:YP_426420.1,GeneID:3834747	YP_426420.1
gene1356	14.5381	15.043	Rru_A1333	BioY protein	Rru_A1333	YP_426421.1	InterPro:IPR003784,Genbank:YP_426421.1,GeneID:3834748	YP_426421.1
gene1357	47.2173	44.8745	Rru_A1334	ribose-5-phosphate isomerase	Rru_A1334	YP_426422.1	InterPro:IPR003500,InterPro:IPR004785,Genbank:YP_426422.1,GeneID:3834749	YP_426422.1
gene1358	193.833	204.536	Rru_A1335	inner-membrane translocator	Rru_A1335	YP_426423.1	InterPro:IPR001851,Genbank:YP_426423.1,GeneID:3834750	YP_426423.1
gene1359	551.715	746.786	Rru_A1336	LacI family transcriptional regulator	Rru_A1336	YP_426424.1	InterPro:IPR001761,Genbank:YP_426424.1,GeneID:3834751	YP_426424.1
gene1360	149.952	168.779	Rru_A1337	ABC transporter	Rru_A1337	YP_426425.1	InterPro:IPR001687,InterPro:IPR003439,InterPro:IPR003593,Genbank:YP_426425.1,GeneID:3834752	YP_426425.1
gene1361	65.1438	69.3217	Rru_A1338	inner-membrane translocator	Rru_A1338	YP_426426.1	InterPro:IPR001851,Genbank:YP_426426.1,GeneID:3834753	YP_426426.1
gene1362	60.8169	60.8177	Rru_A1339	DeoR family transcriptional regulator	Rru_A1339	YP_426427.1	InterPro:IPR007324,Genbank:YP_426427.1,GeneID:3834754	YP_426427.1
gene1363	162.454	156.032	Rru_A1340	Glycerone kinase	Rru_A1340	YP_426428.1	InterPro:IPR004006,Genbank:YP_426428.1,GeneID:3834755	YP_426428.1
gene1364	106.439	100.057	Rru_A1341	Dak phosphatase	Rru_A1341	YP_426429.1	InterPro:IPR004007,Genbank:YP_426429.1,GeneID:3834756	YP_426429.1
gene1365	110.559	86.9864	Rru_A1343	hypothetical protein	Rru_A1343	YP_426431.1	InterPro:IPR009197,InterPro:IPR010799,Genbank:YP_426431.1,GeneID:3834758	YP_426431.1
gene1366	27.9425	24.6726	Rru_A1344	IclR family transcriptional regulator	Rru_A1344	YP_426432.1	InterPro:IPR005471,Genbank:YP_426432.1,GeneID:3834759	YP_426432.1
gene1367	68.4054	52.4829	Rru_A1345	fructose-bisphosphate aldolase	Rru_A1345	YP_426433.1	Genbank:YP_426433.1,GeneID:3834760	YP_426433.1
gene1368	98.2342	79.2742	Rru_A1346	pentulose kinase	Rru_A1346	YP_426434.1	InterPro:IPR000577,InterPro:IPR006003,Genbank:YP_426434.1,GeneID:3834761	YP_426434.1
gene1369	8.60709	9.41918	Rru_A1347	GntR family transcriptional regulator	Rru_A1347	YP_426435.1	InterPro:IPR000524,InterPro:IPR011711,Genbank:YP_426435.1,GeneID:3834762	YP_426435.1
gene1370	18.7815	19.4489	Rru_A1348	hypothetical protein	Rru_A1348	YP_426436.1	InterPro:IPR002781,Genbank:YP_426436.1,GeneID:3834763	YP_426436.1
gene1371	50.7383	61.9631	Rru_A1349	gamma-glutamyltransferase 2	Rru_A1349	YP_426437.1	InterPro:IPR000101,Genbank:YP_426437.1,GeneID:3834764	YP_426437.1
gene1372	11.2109	12.0451	Rru_A1350	sodium%2Fhydrogen exchanger	Rru_A1350	YP_426438.1	InterPro:IPR006153,Genbank:YP_426438.1,GeneID:3834765	YP_426438.1
gene1373	39.8227	34.3018	Rru_A1351	hypothetical protein	Rru_A1351	YP_426439.1	Genbank:YP_426439.1,GeneID:3834766	YP_426439.1
gene1374	26.0181	18.6761	Rru_A1352	hypothetical protein	Rru_A1352	YP_426440.1	Genbank:YP_426440.1,GeneID:3834767	YP_426440.1
gene1375	179.686	106.314	Rru_A1353	hypothetical protein	Rru_A1353	YP_426441.1	Genbank:YP_426441.1,GeneID:3834768	YP_426441.1
gene1376	90.2974	49.7012	Rru_A1354	hypothetical protein	Rru_A1354	YP_426442.1	Genbank:YP_426442.1,GeneID:3834769	YP_426442.1
gene1377	109.607	53.9186	Rru_A1355	hypothetical protein	Rru_A1355	YP_426443.1	InterPro:IPR010287,Genbank:YP_426443.1,GeneID:3834770	YP_426443.1
gene1378	64.4289	51.5033	Rru_A1356	catalase	Rru_A1356	YP_426444.1	InterPro:IPR002226,InterPro:IPR010582,InterPro:IPR011614,Genbank:YP_426444.1,GeneID:3834771	YP_426444.1
gene1379	133.424	184.65	Rru_A1357	transaldolase B	Rru_A1357	YP_426445.1	InterPro:IPR001585,InterPro:IPR004730,Genbank:YP_426445.1,GeneID:3834772	YP_426445.1
gene1381	53.953	58.4564	Rru_A1359	ribose-5-phosphate isomerase	Rru_A1359	YP_426447.1	InterPro:IPR003500,Genbank:YP_426447.1,GeneID:3834774	YP_426447.1
gene1382	64.8008	71.2631	Rru_A1360	Dak phosphatase	Rru_A1360	YP_426448.1	InterPro:IPR004007,Genbank:YP_426448.1,GeneID:3834775	YP_426448.1
gene1383	96.6424	109.088	Rru_A1361	Glycerone kinase	Rru_A1361	YP_426449.1	InterPro:IPR004006,Genbank:YP_426449.1,GeneID:3834776	YP_426449.1
gene1384	104.975	123.228	Rru_A1362	xylose isomerase-like TIM barrel	Rru_A1362	YP_426450.1	InterPro:IPR012307,Genbank:YP_426450.1,GeneID:3834777	YP_426450.1
gene1385	84.1973	87.6235	Rru_A1363	inner-membrane translocator	Rru_A1363	YP_426451.1	InterPro:IPR001851,Genbank:YP_426451.1,GeneID:3834778	YP_426451.1
gene1386	110.601	118.442	Rru_A1364	ABC transporter	Rru_A1364	YP_426452.1	InterPro:IPR001687,InterPro:IPR003439,InterPro:IPR003593,Genbank:YP_426452.1,GeneID:3834779	YP_426452.1
gene1387	354.755	401.585	Rru_A1365	ribose ABC transporter substrate-binding protein	Rru_A1365	YP_426453.1	Genbank:YP_426453.1,GeneID:3834780	YP_426453.1
gene1388	39.2128	30.8368	Rru_A1366	DeoR family transcriptional regulator	Rru_A1366	YP_426454.1	InterPro:IPR007324,Genbank:YP_426454.1,GeneID:3834781	YP_426454.1
gene1389	35.9736	32.2098	Rru_A1367	hexulose-6-phosphate isomerase	Rru_A1367	YP_426455.1	InterPro:IPR001347,Genbank:YP_426455.1,GeneID:3834782	YP_426455.1
gene1390	11.3863	15.2246	Rru_A1368	hypothetical protein	Rru_A1368	YP_426456.1	Genbank:YP_426456.1,GeneID:3834783	YP_426456.1
gene1391	32.7769	46.2191	Rru_A1369	hypothetical protein	Rru_A1369	YP_426457.1	Genbank:YP_426457.1,GeneID:3834784	YP_426457.1
gene1392	11.1404	15.9052	Rru_A1370	hypothetical protein	Rru_A1370	YP_426458.1	Genbank:YP_426458.1,GeneID:3834785	YP_426458.1
gene1393	7.24714	9.97705	Rru_A1371	hypothetical protein	Rru_A1371	YP_426459.1	Genbank:YP_426459.1,GeneID:3834786	YP_426459.1
gene1394	27.6868	38.5375	Rru_A1372	hypothetical protein	Rru_A1372	YP_426460.1	Genbank:YP_426460.1,GeneID:3834787	YP_426460.1
gene1395	50.789	70.425	Rru_A1373	peptidase C14%2C caspase catalytic subunit p20	Rru_A1373	YP_426461.1	InterPro:IPR011600,Genbank:YP_426461.1,GeneID:3834788	YP_426461.1
gene1396	58.9054	81.2459	Rru_A1374	peptidase C14%2C caspase catalytic subunit p20	Rru_A1374	YP_426462.1	InterPro:IPR011600,Genbank:YP_426462.1,GeneID:3834789	YP_426462.1
gene1397	135.221	191.989	Rru_A1375	hypothetical protein	Rru_A1375	YP_426463.1	Genbank:YP_426463.1,GeneID:3834790	YP_426463.1
gene1398	143.039	191.685	Rru_A1376	hypothetical protein	Rru_A1376	YP_426464.1	Genbank:YP_426464.1,GeneID:3834791	YP_426464.1
gene1399	80.9919	94.7951	Rru_A1377	hypothetical protein	Rru_A1377	YP_426465.1	Genbank:YP_426465.1,GeneID:3834792	YP_426465.1
gene1400	50.0757	104.038	Rru_A1378	phosphotransacetylase	Rru_A1378	YP_426466.1	InterPro:IPR002505,InterPro:IPR004614,Genbank:YP_426466.1,GeneID:3834793	YP_426466.1
gene1401	3.53117	5.71919	Rru_A1379	acetate kinase	Rru_A1379	YP_426467.1	InterPro:IPR000890,InterPro:IPR004372,Genbank:YP_426467.1,GeneID:3834794	YP_426467.1
gene1402	12.4888	18.0823	Rru_A1380	acetyl-CoA acetyltransferase	Rru_A1380	YP_426468.1	InterPro:IPR002155,Genbank:YP_426468.1,GeneID:3834795	YP_426468.1
gene1403	16.9062	24.191	Rru_A1381	short-chain fatty acid transporter	Rru_A1381	YP_426469.1	InterPro:IPR006160,Genbank:YP_426469.1,GeneID:3834796	YP_426469.1
gene1404	4.30745	5.54567	Rru_A1382	butyryl-CoA:acetate CoA transferase	Rru_A1382	YP_426470.1	InterPro:IPR004164,InterPro:IPR004165,Genbank:YP_426470.1,GeneID:3834797	YP_426470.1
gene1405	5.53979	7.61678	Rru_A1383	acetate CoA-transferase	Rru_A1383	YP_426471.1	InterPro:IPR004163,InterPro:IPR004165,Genbank:YP_426471.1,GeneID:3834798	YP_426471.1
gene1406	19.976	20.9571	Rru_A1384	sensory histidine kinase AtoS	Rru_A1384	YP_426472.1	InterPro:IPR000014,InterPro:IPR003594,InterPro:IPR003660,InterPro:IPR003661,InterPro:IPR004358,InterPro:IPR005467,Genbank:YP_426472.1,GeneID:3834799	YP_426472.1
gene1407	17.475	17.3617	Rru_A1385	acetoacetate metabolism regulatory protein AtoC	Rru_A1385	YP_426473.1	InterPro:IPR001789,InterPro:IPR002078,InterPro:IPR002197,InterPro:IPR003593,Genbank:YP_426473.1,GeneID:3834800	YP_426473.1
gene1408	121.674	79.6918	Rru_A1386	DEAD%2FDEAH box helicase	Rru_A1386	YP_426474.1	InterPro:IPR000629,InterPro:IPR001410,InterPro:IPR001650,InterPro:IPR005580,InterPro:IPR011545,Genbank:YP_426474.1,GeneID:3834801	YP_426474.1
gene1409	6.77451	6.56374	Rru_A1387	hypothetical protein	Rru_A1387	YP_426475.1	Genbank:YP_426475.1,GeneID:3834802	YP_426475.1
gene1410	84.4161	90.9678	Rru_A1388	NifA subfamily transcriptional regulator	Rru_A1388	YP_426476.1	InterPro:IPR002078,InterPro:IPR002197,InterPro:IPR003018,InterPro:IPR003593,Genbank:YP_426476.1,GeneID:3834803	YP_426476.1
gene1411	26.1405	28.8053	Rru_A1389	NAD%28%2B%29--dinitrogen-reductase ADP-D-ribosyltransferase	Rru_A1389	YP_426477.1	InterPro:IPR009953,Genbank:YP_426477.1,GeneID:3834804	YP_426477.1
gene1412	12.6843	14.1528	Rru_A1390	hypothetical protein	Rru_A1390	YP_426478.1	Genbank:YP_426478.1,GeneID:3834805	YP_426478.1
gene1413	15.6134	17.6127	Rru_A1391	hypothetical protein	Rru_A1391	YP_426479.1	Genbank:YP_426479.1,GeneID:3834806	YP_426479.1
gene1414	29.1915	31.0184	Rru_A1392	nitrogenase	Rru_A1392	YP_426480.1	InterPro:IPR000318,InterPro:IPR000510,Genbank:YP_426480.1,GeneID:3834807	YP_426480.1
gene1415	4.09451	4.6417	Rru_A1393	nitrogenase	Rru_A1393	YP_426481.1	InterPro:IPR004349,Genbank:YP_426481.1,GeneID:3834808	YP_426481.1
gene1416	12.3884	15.0641	Rru_A1394	nitrogenase iron-iron protein%2C alpha chain	Rru_A1394	YP_426482.1	InterPro:IPR000318,InterPro:IPR000510,InterPro:IPR005974,InterPro:IPR010143,InterPro:IPR011290,Genbank:YP_426482.1,GeneID:3834809	YP_426482.1
gene1418	41.8028	51.9495	Rru_A1396	methyl-accepting chemotaxis sensory transducer	Rru_A1396	YP_426484.1	Genbank:YP_426484.1,GeneID:3834811	YP_426484.1
gene1419	6.6146	8.21877	Rru_A1397	sulfate transporter%2Fantisigma-factor antagonist sTAs	Rru_A1397	YP_426485.1	InterPro:IPR002645,Genbank:YP_426485.1,GeneID:3834812	YP_426485.1
gene1420	7.60226	7.71998	Rru_A1398	response regulator receiver domain-containing protein	Rru_A1398	YP_426486.1	InterPro:IPR001789,InterPro:IPR002197,Genbank:YP_426486.1,GeneID:3834813	YP_426486.1
gene1421	54.6176	63.7827	Rru_A1399	CheA signal transduction histidine kinase	Rru_A1399	YP_426487.1	InterPro:IPR002545,InterPro:IPR003594,InterPro:IPR004105,InterPro:IPR004358,InterPro:IPR005467,InterPro:IPR008207,InterPro:IPR008208,Genbank:YP_426487.1,GeneID:3834814	YP_426487.1
gene1422	10.7356	14.175	Rru_A1400	CheW protein	Rru_A1400	YP_426488.1	InterPro:IPR002545,Genbank:YP_426488.1,GeneID:3834815	YP_426488.1
gene1423	64.8937	78.1012	Rru_A1401	chemotaxis sensory transducer	Rru_A1401	YP_426489.1	InterPro:IPR003660,InterPro:IPR004089,InterPro:IPR004090,Genbank:YP_426489.1,GeneID:3834816	YP_426489.1
gene1424	16.2645	17.9975	Rru_A1402	CheW protein	Rru_A1402	YP_426490.1	InterPro:IPR002545,Genbank:YP_426490.1,GeneID:3834817	YP_426490.1
gene1425	70.912	82.2409	Rru_A1403	methyl-accepting chemotaxis sensory transducer	Rru_A1403	YP_426491.1	InterPro:IPR003660,InterPro:IPR004089,Genbank:YP_426491.1,GeneID:3834818	YP_426491.1
gene1426	111.876	129.074	Rru_A1404	chemotaxis sensory transducer	Rru_A1404	YP_426492.1	InterPro:IPR003660,InterPro:IPR004089,InterPro:IPR004090,Genbank:YP_426492.1,GeneID:3834819	YP_426492.1
gene1427	24.4681	28.7544	Rru_A1405	chemotaxis protein CheR	Rru_A1405	YP_426493.1	InterPro:IPR000780,InterPro:IPR001601,Genbank:YP_426493.1,GeneID:3834820	YP_426493.1
gene1428	38.6071	41.4344	Rru_A1406	two component CheB methylesterase	Rru_A1406	YP_426494.1	InterPro:IPR000673,InterPro:IPR001789,Genbank:YP_426494.1,GeneID:3834821	YP_426494.1
gene1429	11.3355	12.2186	Rru_A1407	MCP proteins methylation stimulator CheD	Rru_A1407	YP_426495.1	InterPro:IPR005659,Genbank:YP_426495.1,GeneID:3834822	YP_426495.1
gene1430	22.0843	25.9843	Rru_A1408	chemotaxis sensory transducer	Rru_A1408	YP_426496.1	InterPro:IPR000727,InterPro:IPR003660,InterPro:IPR004089,InterPro:IPR004090,Genbank:YP_426496.1,GeneID:3834823	YP_426496.1
gene1431	36.8429	49.4746	Rru_A1409	L-lactate permease	Rru_A1409	YP_426497.1	InterPro:IPR003804,Genbank:YP_426497.1,GeneID:3834824	YP_426497.1
gene1432	54.3278	60.3917	Rru_A1410	4Fe-4S ferredoxin	Rru_A1410	YP_426498.1	InterPro:IPR001450,InterPro:IPR004113,InterPro:IPR006094,Genbank:YP_426498.1,GeneID:3834825	YP_426498.1
gene1433	6.54987	8.3193	Rru_A1411	hypothetical protein	Rru_A1411	YP_426499.1	InterPro:IPR003741,Genbank:YP_426499.1,GeneID:3834826	YP_426499.1
gene1434	18.1258	20.4128	Rru_A1412	4Fe-4S ferredoxin	Rru_A1412	YP_426500.1	InterPro:IPR001450,Genbank:YP_426500.1,GeneID:3834827	YP_426500.1
gene1435	14.536	14.768	Rru_A1413	hypothetical protein	Rru_A1413	YP_426501.1	InterPro:IPR004017,Genbank:YP_426501.1,GeneID:3834828	YP_426501.1
gene1436	32.3697	31.8533	Rru_A1414	GntR family transcriptional regulator	Rru_A1414	YP_426502.1	InterPro:IPR000524,InterPro:IPR011711,Genbank:YP_426502.1,GeneID:3834829	YP_426502.1
gene1437	47.3798	54.5375	Rru_A1415	hypothetical protein	Rru_A1415	YP_426503.1	InterPro:IPR002850,Genbank:YP_426503.1,GeneID:3834830	YP_426503.1
gene1438	26.8869	36.6929	Rru_A1416	hypothetical protein	Rru_A1416	YP_426504.1	Genbank:YP_426504.1,GeneID:3834831	YP_426504.1
gene1439	1262.9	1349.35	Rru_A1417	thioredoxin-disulfide reductase	Rru_A1417	YP_426505.1	InterPro:IPR000103,InterPro:IPR000759,InterPro:IPR001100,InterPro:IPR001327,InterPro:IPR003042,InterPro:IPR008255,Genbank:YP_426505.1,GeneID:3834832	YP_426505.1
gene1440	1275.33	1471.18	Rru_A1418	alkyl hydroperoxide reductase	Rru_A1418	YP_426506.1	InterPro:IPR000866,Genbank:YP_426506.1,GeneID:3834833	YP_426506.1
gene1441	46.3031	50.9043	Rru_A1419	carboxylyase-like protein	Rru_A1419	YP_426507.1	InterPro:IPR002830,Genbank:YP_426507.1,GeneID:3834834	YP_426507.1
gene1442	27.2179	28.8948	Rru_A1420	NADH dehydrogenase %28quinone%29	Rru_A1420	YP_426508.1	InterPro:IPR001750,InterPro:IPR003916,InterPro:IPR003918,Genbank:YP_426508.1,GeneID:3834835	YP_426508.1
gene1443	6.70102	7.88509	Rru_A1421	membrane bound hydrogenase subunit mbhM	Rru_A1421	YP_426509.1	InterPro:IPR001694,Genbank:YP_426509.1,GeneID:3834836	YP_426509.1
gene1444	2.88886	3.63797	Rru_A1422	NADH ubiquinone oxidoreductase%2C 20 kDa subunit	Rru_A1422	YP_426510.1	InterPro:IPR006137,Genbank:YP_426510.1,GeneID:3834837	YP_426510.1
gene1445	5.87154	5.50254	Rru_A1423	4Fe-4S ferredoxin	Rru_A1423	YP_426511.1	InterPro:IPR001450,Genbank:YP_426511.1,GeneID:3834838	YP_426511.1
gene1446	8.74129	8.7654	Rru_A1424	NADH dehydrogenase %28ubiquinone%29%2C 30 kDa subunit	Rru_A1424	YP_426512.1	InterPro:IPR001268,Genbank:YP_426512.1,GeneID:3834839	YP_426512.1
gene1447	22.4022	23.7095	Rru_A1425	ech hydrogenase subunit E	Rru_A1425	YP_426513.1	InterPro:IPR001135,Genbank:YP_426513.1,GeneID:3834840	YP_426513.1
gene1448	4.70774	5.20945	Rru_A1426	4Fe-4S ferredoxin	Rru_A1426	YP_426514.1	InterPro:IPR001450,Genbank:YP_426514.1,GeneID:3834841	YP_426514.1
gene1449	16.4007	20.4699	Rru_A1427	carbon-monoxide dehydrogenase%2C catalytic subunit	Rru_A1427	YP_426515.1	InterPro:IPR004137,InterPro:IPR010047,Genbank:YP_426515.1,GeneID:3834842	YP_426515.1
gene1450	10.2242	12.2717	Rru_A1428	cobyrinic acid a%2Cc-diamide synthase	Rru_A1428	YP_426516.1	InterPro:IPR002586,Genbank:YP_426516.1,GeneID:3834843	YP_426516.1
gene1451	3.39276	3.3638	Rru_A1429	hypothetical protein	Rru_A1429	YP_426517.1	Genbank:YP_426517.1,GeneID:3834844	YP_426517.1
gene1452	15.0773	15.7624	Rru_A1430	hypothetical protein	Rru_A1430	YP_426518.1	Genbank:YP_426518.1,GeneID:3834845	YP_426518.1
gene1453	144.808	160.783	Rru_A1431	Crp%2FFNR family transcriptional regulator	Rru_A1431	YP_426519.1	InterPro:IPR000595,InterPro:IPR001808,Genbank:YP_426519.1,GeneID:3834846	YP_426519.1
gene1454	720.903	829.161	Rru_A1432	nicotinate-nucleotide pyrophosphorylase	Rru_A1432	YP_426520.1	InterPro:IPR002638,InterPro:IPR004393,Genbank:YP_426520.1,GeneID:3834847	YP_426520.1
gene1455	913.745	927.514	Rru_A1433	L-aspartate oxidase	Rru_A1433	YP_426521.1	InterPro:IPR003953,InterPro:IPR004112,InterPro:IPR005288,Genbank:YP_426521.1,GeneID:3834848	YP_426521.1
gene1456	1339.54	1388.31	Rru_A1434	quinolinate synthetase	Rru_A1434	YP_426522.1	InterPro:IPR003473,Genbank:YP_426522.1,GeneID:3834849	YP_426522.1
gene1457	13.4804	14.0779	Rru_A1435	two component%2C sigma54 specific%2C Fis family transcriptional regulator	Rru_A1435	YP_426523.1	InterPro:IPR001789,InterPro:IPR002078,InterPro:IPR002197,InterPro:IPR003593,Genbank:YP_426523.1,GeneID:3834850	YP_426523.1
gene1458	28.4271	31.578	Rru_A1436	histidine kinase	Rru_A1436	YP_426524.1	InterPro:IPR003594,InterPro:IPR003661,InterPro:IPR004358,InterPro:IPR005467,Genbank:YP_426524.1,GeneID:3834851	YP_426524.1
gene1459	1257.43	1251.3	Rru_A1437	C4-dicarboxylate transporter DctA	Rru_A1437	YP_426525.1	InterPro:IPR001991,InterPro:IPR002355,Genbank:YP_426525.1,GeneID:3834852	YP_426525.1
gene1460	24.7971	24.64	Rru_A1438	sigma-24 %28FecI%29	Rru_A1438	YP_426526.1	InterPro:IPR007627,InterPro:IPR007630,Genbank:YP_426526.1,GeneID:3834853	YP_426526.1
gene1461	15.6494	15.4498	Rru_A1439	FecR protein	Rru_A1439	YP_426527.1	InterPro:IPR006860,Genbank:YP_426527.1,GeneID:3834854	YP_426527.1
gene1462	43.6425	45.797	Rru_A1440	TonB-dependent siderophore receptor	Rru_A1440	YP_426528.1	InterPro:IPR000531,InterPro:IPR010105,InterPro:IPR011662,Genbank:YP_426528.1,GeneID:3834855	YP_426528.1
gene1463	6.30177	4.7024	Rru_A1441	MarR family transcriptional regulator	Rru_A1441	YP_426529.1	InterPro:IPR000835,Genbank:YP_426529.1,GeneID:3834856	YP_426529.1
gene1464	22.6418	22.5872	Rru_A1442	lipoprotein	Rru_A1442	YP_426530.1	Genbank:YP_426530.1,GeneID:3834857	YP_426530.1
gene1465	106.177	121.695	Rru_A1443	hypothetical protein	Rru_A1443	YP_426531.1	Genbank:YP_426531.1,GeneID:3834858	YP_426531.1
gene1466	60.6504	35.766	Rru_A1444	ribonucleotide-diphosphate reductase subunit alpha	Rru_A1444	YP_426532.1	InterPro:IPR000788,Genbank:YP_426532.1,GeneID:3834859	YP_426532.1
gene1468	846.294	635.409	Rru_A1446	hypothetical protein	Rru_A1446	YP_426534.1	InterPro:IPR010287,Genbank:YP_426534.1,GeneID:3834861	YP_426534.1
gene1469	180.8	215.072	Rru_A1447	arsenite-transporting ATPase	Rru_A1447	YP_426535.1	InterPro:IPR003348,Genbank:YP_426535.1,GeneID:3834862	YP_426535.1
gene1470	47.9893	63.4098	Rru_A1448	arsenical resistance operon trans-acting repressor ArsD	Rru_A1448	YP_426536.1	InterPro:IPR010712,Genbank:YP_426536.1,GeneID:3834863	YP_426536.1
gene1471	74.4362	93.8419	Rru_A1449	bile acid:sodium symporter	Rru_A1449	YP_426537.1	InterPro:IPR002657,Genbank:YP_426537.1,GeneID:3834864	YP_426537.1
gene1472	106.383	137.843	Rru_A1450	ArsR family transcriptional regulator	Rru_A1450	YP_426538.1	InterPro:IPR000106,InterPro:IPR001845,Genbank:YP_426538.1,GeneID:3834865	YP_426538.1
gene1473	18.2866	23.6747	Rru_A1451	hypothetical protein	Rru_A1451	YP_426539.1	Genbank:YP_426539.1,GeneID:3834866	YP_426539.1
gene1474	16.3876	22.1585	Rru_A1452	N-acetyltransferase GCN5	Rru_A1452	YP_426540.1	InterPro:IPR000182,Genbank:YP_426540.1,GeneID:3834867	YP_426540.1
gene1475	26.0913	39.0573	Rru_A1453	phage tail Collar	Rru_A1453	YP_426541.1	InterPro:IPR011083,Genbank:YP_426541.1,GeneID:3834868	YP_426541.1
gene1476	36.2218	52.0923	Rru_A1454	phage tail Collar	Rru_A1454	YP_426542.1	InterPro:IPR010916,InterPro:IPR011083,Genbank:YP_426542.1,GeneID:3834869	YP_426542.1
gene1477	74.0566	102.585	Rru_A1455	phage tail Collar	Rru_A1455	YP_426543.1	InterPro:IPR011083,Genbank:YP_426543.1,GeneID:3834870	YP_426543.1
gene1478	6.64789	7.8369	Rru_A1456	AraC family transcriptional regulator	Rru_A1456	YP_426544.1	InterPro:IPR000005,Genbank:YP_426544.1,GeneID:3834871	YP_426544.1
gene1479	5.35269	7.44811	Rru_A1457	O-methyltransferase family protein	Rru_A1457	YP_426545.1	InterPro:IPR000051,InterPro:IPR001077,Genbank:YP_426545.1,GeneID:3834872	YP_426545.1
gene1480	12.9739	16.9153	Rru_A1458	TonB-dependent receptor	Rru_A1458	YP_426546.1	InterPro:IPR000531,Genbank:YP_426546.1,GeneID:3834873	YP_426546.1
gene1481	6.63595	9.31162	Rru_A1459	major facilitator transporter	Rru_A1459	YP_426547.1	InterPro:IPR001958,InterPro:IPR007114,InterPro:IPR011701,Genbank:YP_426547.1,GeneID:3834874	YP_426547.1
gene1482	18.3848	23.3051	Rru_A1460	asparagine synthase	Rru_A1460	YP_426548.1	InterPro:IPR001962,Genbank:YP_426548.1,GeneID:3834875	YP_426548.1
gene1483	31.2866	31.3993	Rru_A1461	2-isopropylmalate synthase	Rru_A1461	YP_426549.2	InterPro:IPR000891,InterPro:IPR002034,InterPro:IPR005668,Genbank:YP_426549.2,GeneID:3834876	YP_426549.2
gene1484	13.2258	12.7638	Rru_A1462	AraC family transcriptional regulator	Rru_A1462	YP_426550.1	InterPro:IPR000005,InterPro:IPR003313,Genbank:YP_426550.1,GeneID:3834877	YP_426550.1
gene1485	4.92705	5.1676	Rru_A1463	sulfotransferase	Rru_A1463	YP_426551.1	InterPro:IPR000863,Genbank:YP_426551.1,GeneID:3834878	YP_426551.1
gene1486	3.87022	5.15908	Rru_A1464	Hpr%28Ser%29 kinase%2Fphosphatase	Rru_A1464	YP_426552.1	Genbank:YP_426552.1,GeneID:3834879	YP_426552.1
gene1487	3.7719	4.10168	Rru_A1465	hypothetical protein	Rru_A1465	YP_426553.1	Genbank:YP_426553.1,GeneID:3834880	YP_426553.1
gene1488	32.8163	36.7338	Rru_A1466	LysR family transcriptional regulator	Rru_A1466	YP_426554.1	InterPro:IPR000847,InterPro:IPR005119,Genbank:YP_426554.1,GeneID:3834881	YP_426554.1
gene1489	12.3888	15.3241	Rru_A1467	acetate kinase	Rru_A1467	YP_426555.1	InterPro:IPR000890,InterPro:IPR001023,InterPro:IPR004372,Genbank:YP_426555.1,GeneID:3834882	YP_426555.1
gene1490	15.1117	18.5632	Rru_A1468	bifunctional enoyl-CoA hydratase%2Fphosphate acetyltransferase	Rru_A1468	YP_426556.1	InterPro:IPR002505,InterPro:IPR002539,Genbank:YP_426556.1,GeneID:3834883	YP_426556.1
gene1491	28.7525	34.4984	Rru_A1469	acetyl-CoA acetyltransferase	Rru_A1469	YP_426557.1	InterPro:IPR002155,Genbank:YP_426557.1,GeneID:3834884	YP_426557.1
gene1492	5.05832	5.80617	Rru_A1470	hypothetical protein	Rru_A1470	YP_426558.1	Genbank:YP_426558.1,GeneID:3834885	YP_426558.1
gene1493	9.66838	12.1302	Rru_A1471	butyryl-CoA:acetate CoA transferase	Rru_A1471	YP_426559.1	InterPro:IPR004164,InterPro:IPR004165,Genbank:YP_426559.1,GeneID:3834886	YP_426559.1
gene1494	9.16789	13.8617	Rru_A1472	butyryl-CoA:acetoacetate CoA-transferase subunit alpha	Rru_A1472	YP_426560.1	InterPro:IPR004163,InterPro:IPR004165,Genbank:YP_426560.1,GeneID:3834887	YP_426560.1
gene1495	19.1589	26.5008	Rru_A1473	hypothetical protein	Rru_A1473	YP_426561.1	Genbank:YP_426561.1,GeneID:3834888	YP_426561.1
gene1496	19.4912	25.0151	Rru_A1474	hypothetical protein	Rru_A1474	YP_426562.1	InterPro:IPR010839,Genbank:YP_426562.1,GeneID:3834889	YP_426562.1
gene1497	14.8725	18.5386	Rru_A1475	citrate transporter	Rru_A1475	YP_426563.1	InterPro:IPR000238,InterPro:IPR004680,Genbank:YP_426563.1,GeneID:3834890	YP_426563.1
gene1498	19.3619	20.1839	Rru_A1476	PhnA protein	Rru_A1476	YP_426564.1	InterPro:IPR004624,Genbank:YP_426564.1,GeneID:3834891	YP_426564.1
gene1499	33.0884	41.3071	Rru_A1477	hypothetical protein	Rru_A1477	YP_426565.1	Genbank:YP_426565.1,GeneID:3834892	YP_426565.1
gene1500	25.929	32.834	Rru_A1478	Hpr%28Ser%29 kinase%2Fphosphatase	Rru_A1478	YP_426566.1	InterPro:IPR001687,InterPro:IPR003593,Genbank:YP_426566.1,GeneID:3834893	YP_426566.1
gene1501	673.279	840.294	Rru_A1479	hypothetical protein	Rru_A1479	YP_426567.1	Genbank:YP_426567.1,GeneID:3834894	YP_426567.1
gene1502	179.961	215.48	Rru_A1480	hypothetical protein	Rru_A1480	YP_426568.1	Genbank:YP_426568.1,GeneID:3834895	YP_426568.1
gene1503	73.4928	80.8934	Rru_A1481	hypothetical protein	Rru_A1481	YP_426569.1	Genbank:YP_426569.1,GeneID:3834896	YP_426569.1
gene1504	121.326	132.72	Rru_A1482	UDP-phosphate galactosephosphotransferase	Rru_A1482	YP_426570.1	InterPro:IPR003362,Genbank:YP_426570.1,GeneID:3834897	YP_426570.1
gene1505	82.1273	103.337	Rru_A1483	asparagine synthase	Rru_A1483	YP_426571.1	InterPro:IPR000408,InterPro:IPR000583,InterPro:IPR001962,InterPro:IPR006426,Genbank:YP_426571.1,GeneID:3834898	YP_426571.1
gene1506	88.6602	110.238	Rru_A1484	WecB%2FTagA%2FCpsF glycosyl transferase	Rru_A1484	YP_426572.1	InterPro:IPR004629,Genbank:YP_426572.1,GeneID:3834899	YP_426572.1
gene1507	73.9216	94.7982	Rru_A1485	parallel beta-helix repeat-containing protein	Rru_A1485	YP_426573.1	InterPro:IPR006626,Genbank:YP_426573.1,GeneID:3834900	YP_426573.1
gene1508	249.799	317.383	Rru_A1486	UDP-glucose 4-epimerase	Rru_A1486	YP_426574.1	InterPro:IPR000205,InterPro:IPR001509,InterPro:IPR002198,InterPro:IPR002225,InterPro:IPR003869,InterPro:IPR005913,Genbank:YP_426574.1,GeneID:3834901	YP_426574.1
gene1509	426.873	528.247	Rru_A1487	polysaccharide export protein	Rru_A1487	YP_426575.1	InterPro:IPR003715,Genbank:YP_426575.1,GeneID:3834902	YP_426575.1
gene1510	238	257.679	Rru_A1488	metallophosphoesterase	Rru_A1488	YP_426576.1	InterPro:IPR004843,InterPro:IPR006186,Genbank:YP_426576.1,GeneID:3834903	YP_426576.1
gene1511	615.773	704.557	Rru_A1489	hypothetical protein	Rru_A1489	YP_426577.1	Genbank:YP_426577.1,GeneID:3834904	YP_426577.1
gene1512	762.27	827.396	Rru_A1490	protein-tyrosine kinase	Rru_A1490	YP_426578.1	InterPro:IPR003856,Genbank:YP_426578.1,GeneID:3834905	YP_426578.1
gene1513	95.4302	98.06	Rru_A1491	hypothetical protein	Rru_A1491	YP_426579.1	Genbank:YP_426579.1,GeneID:3834906	YP_426579.1
gene1514	94.2885	89.3879	Rru_A1492	hypothetical protein	Rru_A1492	YP_426580.1	Genbank:YP_426580.1,GeneID:3834907	YP_426580.1
gene1515	76.7482	77.8805	Rru_A1493	UDP-N-acetylglucosamine 2-epimerase	Rru_A1493	YP_426581.1	InterPro:IPR003331,Genbank:YP_426581.1,GeneID:3834908	YP_426581.1
gene1516	82.665	87.0335	Rru_A1494	hypothetical protein	Rru_A1494	YP_426582.1	Genbank:YP_426582.1,GeneID:3834909	YP_426582.1
gene1517	67.0043	68.0528	Rru_A1495	hypothetical protein	Rru_A1495	YP_426583.1	InterPro:IPR002114,Genbank:YP_426583.1,GeneID:3834910	YP_426583.1
gene1518	31.147	31.0619	Rru_A1496	group 1 glycosyl transferase	Rru_A1496	YP_426584.1	InterPro:IPR001296,Genbank:YP_426584.1,GeneID:3834911	YP_426584.1
gene1519	71.2301	77.6791	Rru_A1497	cyclic peptide transporter	Rru_A1497	YP_426585.1	InterPro:IPR001687,InterPro:IPR003439,InterPro:IPR003593,InterPro:IPR005898,Genbank:YP_426585.1,GeneID:3834912	YP_426585.1
gene1520	3.49127	3.64521	Rru_A1498	hypothetical protein	Rru_A1498	YP_426586.1	Genbank:YP_426586.1,GeneID:3834913	YP_426586.1
gene1521	6.48643	8.67595	Rru_A1499	Ferritin and Dps	Rru_A1499	YP_426587.1	InterPro:IPR008331,Genbank:YP_426587.1,GeneID:3834914	YP_426587.1
gene1522	139.722	177.021	Rru_A1500	signal transduction histidine kinase with CheB and CheR activity	Rru_A1500	YP_426588.1	InterPro:IPR000673,InterPro:IPR000780,InterPro:IPR000792,InterPro:IPR001601,InterPro:IPR001789,InterPro:IPR002052,InterPro:IPR003594,InterPro:IPR003661,InterPro:IPR004358,InterPro:IPR005467,Genbank:YP_426588.1,GeneID:3834915	YP_426588.1
gene1523	134.051	76.3405	Rru_A1501	transport-associated protein	Rru_A1501	YP_426589.1	InterPro:IPR007055,Genbank:YP_426589.1,GeneID:3834916	YP_426589.1
gene1524	50.0688	34.0462	Rru_A1502	hypothetical protein	Rru_A1502	YP_426590.1	Genbank:YP_426590.1,GeneID:3834917	YP_426590.1
gene1525	216.915	194.049	Rru_A1503	zinc-containing alcohol dehydrogenase superfamily protein	Rru_A1503	YP_426591.1	InterPro:IPR002085,InterPro:IPR002328,InterPro:IPR006140,Genbank:YP_426591.1,GeneID:3834918	YP_426591.1
gene1526	15.6956	16.6219	Rru_A1504	LamB%2FYcsF family protein	Rru_A1504	YP_426592.1	InterPro:IPR001400,InterPro:IPR005501,Genbank:YP_426592.1,GeneID:3834919	YP_426592.1
gene1527	8.73632	10.5649	Rru_A1505	allophanate hydrolase subunit 2	Rru_A1505	YP_426593.1	InterPro:IPR003778,Genbank:YP_426593.1,GeneID:3834920	YP_426593.1
gene1528	15.028	18.8157	Rru_A1506	hypothetical protein	Rru_A1506	YP_426594.1	InterPro:IPR003833,InterPro:IPR010016,Genbank:YP_426594.1,GeneID:3834921	YP_426594.1
gene1529	8.65125	10.9538	Rru_A1507	short-chain dehydrogenase%2Freductase SDR	Rru_A1507	YP_426595.1	InterPro:IPR001509,InterPro:IPR002198,InterPro:IPR002347,Genbank:YP_426595.1,GeneID:3834922	YP_426595.1
gene1530	36.2825	38.0446	Rru_A1508	FAD dependent oxidoreductase	Rru_A1508	YP_426596.1	InterPro:IPR000447,InterPro:IPR006076,Genbank:YP_426596.1,GeneID:3834923	YP_426596.1
gene1531	9.92188	10.6326	Rru_A1509	hypothetical protein	Rru_A1509	YP_426597.1	Genbank:YP_426597.1,GeneID:3834924	YP_426597.1
gene1532	4.34253	4.17365	Rru_A1510	PRC-barrel domain-containing protein	Rru_A1510	YP_426598.1	InterPro:IPR001295,InterPro:IPR007903,Genbank:YP_426598.1,GeneID:3834925	YP_426598.1
gene1533	35.7283	29.2978	Rru_A1511	glycosyl transferase family protein	Rru_A1511	YP_426599.1	InterPro:IPR001173,Genbank:YP_426599.1,GeneID:3834926	YP_426599.1
gene1534	23.7219	28.1175	Rru_A1512	ISSo9%2C nucleotidyltransferase domain-containing protein	Rru_A1512	YP_426600.1	Genbank:YP_426600.1,GeneID:3834927	YP_426600.1
gene1535	48.6105	57.5664	Rru_A1513	hypothetical protein	Rru_A1513	YP_426601.1	Genbank:YP_426601.1,GeneID:3834928	YP_426601.1
gene1536	128.186	147.065	Rru_A1515	IS4 family transposase	Rru_A1515	YP_426602.1	InterPro:IPR002559,Genbank:YP_426602.1,GeneID:3834929	YP_426602.1
gene1537	225.055	258.148	Rru_A1516	transposase	Rru_A1516	YP_426603.1	Genbank:YP_426603.1,GeneID:3834930	YP_426603.1
gene1538	9.41284	9.78039	Rru_A1517	transposase of ISBst12-like element	Rru_A1517	YP_426604.1	Genbank:YP_426604.1,GeneID:3834931	YP_426604.1
gene1539	5.84971	6.76338	Rru_A1518	hypothetical protein	Rru_A1518	YP_426605.1	Genbank:YP_426605.1,GeneID:3834932	YP_426605.1
gene1540	44.491	48.7289	Rru_A1519	hypothetical protein	Rru_A1519	YP_426606.1	Genbank:YP_426606.1,GeneID:3834933	YP_426606.1
gene1541	15.237	12.0727	Rru_A1520	hypothetical protein	Rru_A1520	YP_426607.1	Genbank:YP_426607.1,GeneID:3834934	YP_426607.1
gene1543	1596.51	1443.74	Rru_A1521	cold-shock DNA-binding protein family protein	Rru_A1521	YP_426608.1	InterPro:IPR002059,InterPro:IPR011129,Genbank:YP_426608.1,GeneID:3834936	YP_426608.1
gene1544	24.4618	19.8728	Rru_A1522	beta-lactamase-like	Rru_A1522	YP_426609.1	InterPro:IPR001279,Genbank:YP_426609.1,GeneID:3834937	YP_426609.1
gene1545	39.3171	36.8175	Rru_A1523	hemerythrin	Rru_A1523	YP_426610.1	InterPro:IPR002063,Genbank:YP_426610.1,GeneID:3834938	YP_426610.1
gene1546	20.3424	18.4222	Rru_A1524	nucleoside 2-deoxyribosyltransferase	Rru_A1524	YP_426611.1	InterPro:IPR007710,Genbank:YP_426611.1,GeneID:3834939	YP_426611.1
gene1547	44.3458	43.93	Rru_A1525	nucleoside diphosphate pyrophosphatase	Rru_A1525	YP_426612.1	InterPro:IPR000086,InterPro:IPR002345,InterPro:IPR004385,Genbank:YP_426612.1,GeneID:3834940	YP_426612.1
gene1548	33.121	44.5214	Rru_A1526	cobyrinic acid a%2Cc-diamide synthase	Rru_A1526	YP_426613.1	InterPro:IPR002586,Genbank:YP_426613.1,GeneID:3834941	YP_426613.1
gene1549	670.266	529.244	Rru_A1527	ABC transporter ATP-binding protein	Rru_A1527	YP_426614.1	InterPro:IPR001687,InterPro:IPR003439,InterPro:IPR003593,Genbank:YP_426614.1,GeneID:3834942	YP_426614.1
gene1550	167.92	113.145	Rru_A1528	toluene tolerance	Rru_A1528	YP_426615.1	InterPro:IPR008869,Genbank:YP_426615.1,GeneID:3834943	YP_426615.1
gene1551	284.958	39.4098	Rru_A1529	ArsR family transcriptional regulator	Rru_A1529	YP_426616.1	InterPro:IPR000051,InterPro:IPR001601,InterPro:IPR001845,InterPro:IPR007848,Genbank:YP_426616.1,GeneID:3834944	YP_426616.1
gene1552	388.298	51.1736	Rru_A1530	5%2C10-methylenetetrahydrofolate reductase	Rru_A1530	YP_426617.1	InterPro:IPR003171,InterPro:IPR004620,Genbank:YP_426617.1,GeneID:3834945	YP_426617.1
gene1553	1454.06	256.231	Rru_A1531	methionine synthase %28B12-dependent%29	Rru_A1531	YP_426618.1	InterPro:IPR000489,InterPro:IPR002086,InterPro:IPR003726,InterPro:IPR003759,InterPro:IPR004223,InterPro:IPR006158,InterPro:IPR011822,Genbank:YP_426618.1,GeneID:3834946	YP_426618.1
gene1554	135.85	111.468	Rru_A1532	hypothetical protein	Rru_A1532	YP_426619.1	InterPro:IPR001440,InterPro:IPR002016,Genbank:YP_426619.1,GeneID:3834947	YP_426619.1
gene1555	30.6151	28.3882	Rru_A1533	pentapeptide repeat-containing protein	Rru_A1533	YP_426620.1	InterPro:IPR001646,Genbank:YP_426620.1,GeneID:3834948	YP_426620.1
gene1556	55.1456	51.4811	Rru_A1534	Cl- channel%2C voltage gated	Rru_A1534	YP_426621.1	InterPro:IPR000644,InterPro:IPR001807,Genbank:YP_426621.1,GeneID:3834949	YP_426621.1
gene1557	54.1358	62.2213	Rru_A1535	plasmid maintenance system antidote protein	Rru_A1535	YP_426622.1	InterPro:IPR001387,Genbank:YP_426622.1,GeneID:3834950	YP_426622.1
gene1558	146.463	134.94	Rru_A1536	ATP-dependent DNA helicase Rep	Rru_A1536	YP_426623.1	InterPro:IPR000212,Genbank:YP_426623.1,GeneID:3834951	YP_426623.1
gene1559	213.01	215.232	Rru_A1537	hypothetical protein	Rru_A1537	YP_426624.1	Genbank:YP_426624.1,GeneID:3834952	YP_426624.1
gene1560	31.8072	29.3135	Rru_A1538	hypothetical protein	Rru_A1538	YP_426625.1	Genbank:YP_426625.1,GeneID:3834953	YP_426625.1
gene1561	315.687	414.731	Rru_A1539	molybdenum-pterin-binding protein	Rru_A1539	YP_426626.1	InterPro:IPR004606,InterPro:IPR005116,Genbank:YP_426626.1,GeneID:3834954	YP_426626.1
gene1562	17.757	19.8989	Rru_A1540	LysR family transcriptional regulator	Rru_A1540	YP_426627.1	InterPro:IPR000847,InterPro:IPR005119,Genbank:YP_426627.1,GeneID:3834955	YP_426627.1
gene1563	30.5278	47.121	Rru_A1541	beta alanine--pyruvate transaminase	Rru_A1541	YP_426628.1	InterPro:IPR005814,Genbank:YP_426628.1,GeneID:3834956	YP_426628.1
gene1564	34.557	42.6588	Rru_A1542	methylmalonate-semialdehyde dehydrogenase	Rru_A1542	YP_426629.1	InterPro:IPR002086,InterPro:IPR010061,Genbank:YP_426629.1,GeneID:3834957	YP_426629.1
gene1565	31.2057	28.2471	Rru_A1543	molybdenum utilization protein ModD	Rru_A1543	YP_426630.1	InterPro:IPR002638,InterPro:IPR006242,Genbank:YP_426630.1,GeneID:3834958	YP_426630.1
gene1566	105.003	104.985	Rru_A1544	PAS%2FPAC sensor-containing diguanylate cyclase%2Fphosphodiesterase	Rru_A1544	YP_426631.1	InterPro:IPR000014,InterPro:IPR000160,InterPro:IPR000700,InterPro:IPR001610,InterPro:IPR001633,Genbank:YP_426631.1,GeneID:3834959	YP_426631.1
gene1567	142.24	125.996	Rru_A1545	diguanylate cyclase	Rru_A1545	YP_426632.1	InterPro:IPR000160,Genbank:YP_426632.1,GeneID:3834960	YP_426632.1
gene1568	48.8237	45.2618	Rru_A1546	FAD dependent oxidoreductase	Rru_A1546	YP_426633.1	InterPro:IPR000205,InterPro:IPR001100,InterPro:IPR006076,Genbank:YP_426633.1,GeneID:3834961	YP_426633.1
gene1569	114.969	144.714	Rru_A1547	hypothetical protein	Rru_A1547	YP_426634.1	InterPro:IPR000631,InterPro:IPR004443,Genbank:YP_426634.1,GeneID:3834962	YP_426634.1
gene1570	160.937	170.946	Rru_A1548	malonyl-CoA decarboxylase	Rru_A1548	YP_426635.1	InterPro:IPR007956,Genbank:YP_426635.1,GeneID:3834963	YP_426635.1
gene1573	737.909	913.531	Rru_A1550	ATP-dependent Clp protease proteolytic subunit ClpP	Rru_A1550	YP_426637.1	InterPro:IPR001907,Genbank:YP_426637.1,GeneID:3834966	YP_426637.1
gene1575	4765.69	5289.76	Rru_A1552	Lon-A peptidase	Rru_A1552	YP_426639.1	InterPro:IPR001984,InterPro:IPR003111,InterPro:IPR003593,InterPro:IPR003959,InterPro:IPR004815,InterPro:IPR008268,InterPro:IPR008269,Genbank:YP_426639.1,GeneID:3834968	YP_426639.1
gene1576	305.74	352.711	Rru_A1553	histone-like DNA-binding protein	Rru_A1553	YP_426640.1	InterPro:IPR000119,Genbank:YP_426640.1,GeneID:3834969	YP_426640.1
gene1578	152.955	169.996	Rru_A1554	methyl-accepting chemotaxis sensory transducer	Rru_A1554	YP_426641.1	InterPro:IPR004089,Genbank:YP_426641.1,GeneID:3834971	YP_426641.1
gene1579	341.361	264.721	Rru_A1555	NADH-ubiquinone%2Fplastoquinone oxidoreductase%2C chain 3	Rru_A1555	YP_426642.1	InterPro:IPR000440,Genbank:YP_426642.1,GeneID:3834972	YP_426642.1
gene1580	529.545	368.525	Rru_A1556	NADH dehydrogenase subunit B	Rru_A1556	YP_426643.1	InterPro:IPR006137,InterPro:IPR006138,Genbank:YP_426643.1,GeneID:3834973	YP_426643.1
gene1581	584.954	360.912	Rru_A1557	NADH dehydrogenase subunit C	Rru_A1557	YP_426644.1	InterPro:IPR001268,InterPro:IPR010218,Genbank:YP_426644.1,GeneID:3834974	YP_426644.1
gene1582	1119.55	670.761	Rru_A1558	NADH dehydrogenase subunit D	Rru_A1558	YP_426645.1	InterPro:IPR001135,InterPro:IPR010219,Genbank:YP_426645.1,GeneID:3834975	YP_426645.1
gene1583	486.536	308.518	Rru_A1559	NADH dehydrogenase %28ubiquinone%29	Rru_A1559	YP_426646.1	InterPro:IPR002023,Genbank:YP_426646.1,GeneID:3834976	YP_426646.1
gene1584	1208.31	918.181	Rru_A1560	NADH dehydrogenase I subunit F	Rru_A1560	YP_426647.1	InterPro:IPR001949,InterPro:IPR011537,InterPro:IPR011538,Genbank:YP_426647.1,GeneID:3834977	YP_426647.1
gene1585	1609.11	1543.53	Rru_A1561	NADH dehydrogenase subunit G	Rru_A1561	YP_426648.1	InterPro:IPR000283,InterPro:IPR001041,InterPro:IPR006656,InterPro:IPR010228,Genbank:YP_426648.1,GeneID:3834978	YP_426648.1
gene1586	606.816	639.228	Rru_A1562	respiratory-chain NADH dehydrogenase subunit 1	Rru_A1562	YP_426649.1	InterPro:IPR001694,Genbank:YP_426649.1,GeneID:3834979	YP_426649.1
gene1587	321.901	325.777	Rru_A1563	NADH dehydrogenase subunit I	Rru_A1563	YP_426650.1	InterPro:IPR001450,InterPro:IPR010226,Genbank:YP_426650.1,GeneID:3834980	YP_426650.1
gene1588	283.191	305.3	Rru_A1564	NADH-ubiquinone%2Fplastoquinone oxidoreductase%2C chain 6	Rru_A1564	YP_426651.1	InterPro:IPR001457,Genbank:YP_426651.1,GeneID:3834981	YP_426651.1
gene1589	139.275	150.89	Rru_A1565	NADH-ubiquinone oxidoreductase%2C chain 4L	Rru_A1565	YP_426652.1	InterPro:IPR001133,InterPro:IPR003214,InterPro:IPR003215,Genbank:YP_426652.1,GeneID:3834982	YP_426652.1
gene1590	1126.6	1249.98	Rru_A1566	NADH dehydrogenase subunit L	Rru_A1566	YP_426653.1	InterPro:IPR001516,InterPro:IPR001750,InterPro:IPR003916,InterPro:IPR003945,InterPro:IPR010934,Genbank:YP_426653.1,GeneID:3834983	YP_426653.1
gene1591	737.81	840.157	Rru_A1567	NADH dehydrogenase subunit M	Rru_A1567	YP_426654.1	InterPro:IPR001750,InterPro:IPR003918,InterPro:IPR010227,Genbank:YP_426654.1,GeneID:3834984	YP_426654.1
gene1592	602.602	698.732	Rru_A1568	NADH dehydrogenase subunit N	Rru_A1568	YP_426655.1	InterPro:IPR001750,InterPro:IPR010096,Genbank:YP_426655.1,GeneID:3834985	YP_426655.1
gene1593	85.932	98.1669	Rru_A1569	biotin--acetyl-CoA-carboxylase ligase	Rru_A1569	YP_426656.1	InterPro:IPR003142,InterPro:IPR004143,InterPro:IPR004408,Genbank:YP_426656.1,GeneID:3834986	YP_426656.1
gene1594	77.5344	76.569	Rru_A1570	pantothenate kinase	Rru_A1570	YP_426657.1	InterPro:IPR004619,Genbank:YP_426657.1,GeneID:3834987	YP_426657.1
gene1595	378.012	346.791	Rru_A1571	metallo-beta-lactamase	Rru_A1571	YP_426658.1	InterPro:IPR001279,InterPro:IPR011108,Genbank:YP_426658.1,GeneID:3834988	YP_426658.1
gene1596	200.585	223.564	Rru_A1572	methylmalonyl-CoA epimerase	Rru_A1572	YP_426659.1	InterPro:IPR004360,InterPro:IPR011588,Genbank:YP_426659.1,GeneID:3834989	YP_426659.1
gene1597	94.9837	107.054	Rru_A1573	DNA-3-methyladenine glycosylase I	Rru_A1573	YP_426660.1	InterPro:IPR005019,Genbank:YP_426660.1,GeneID:3834990	YP_426660.1
gene1598	50.9541	47.8846	Rru_A1574	glyoxalase%2Fbleomycin resistance protein%2Fdioxygenase	Rru_A1574	YP_426661.1	InterPro:IPR004360,Genbank:YP_426661.1,GeneID:3834991	YP_426661.1
gene1599	259.604	509.893	Rru_A1575	hypothetical protein	Rru_A1575	YP_426662.1	Genbank:YP_426662.1,GeneID:3834992	YP_426662.1
gene1600	504.95	619.308	Rru_A1576	prolyl-tRNA synthetase	Rru_A1576	YP_426663.1	InterPro:IPR002314,InterPro:IPR002316,InterPro:IPR004154,InterPro:IPR004500,InterPro:IPR006195,Genbank:YP_426663.1,GeneID:3834993	YP_426663.1
gene1601	131.183	169.674	Rru_A1577	ThiJ%2FPfpI	Rru_A1577	YP_426664.1	InterPro:IPR002818,Genbank:YP_426664.1,GeneID:3834994	YP_426664.1
gene1602	247.532	312.924	Rru_A1578	LolC%2FE family lipoprotein releasing system%2C transmembrane protein	Rru_A1578	YP_426665.1	InterPro:IPR003838,InterPro:IPR011925,Genbank:YP_426665.1,GeneID:3834995	YP_426665.1
gene1603	135.842	175.047	Rru_A1579	ABC transporter	Rru_A1579	YP_426666.1	InterPro:IPR001687,InterPro:IPR003439,InterPro:IPR003593,Genbank:YP_426666.1,GeneID:3834996	YP_426666.1
gene1604	73.009	79.1804	Rru_A1580	N-acetyltransferase GCN5	Rru_A1580	YP_426667.1	InterPro:IPR000182,Genbank:YP_426667.1,GeneID:3834997	YP_426667.1
gene1605	21.2609	19.1329	Rru_A1581	N-acetyltransferase GCN5	Rru_A1581	YP_426668.1	InterPro:IPR000182,Genbank:YP_426668.1,GeneID:3834998	YP_426668.1
gene1607	133.657	139.033	Rru_A1583	chemotaxis sensory transducer protein	Rru_A1583	YP_426670.1	InterPro:IPR003660,InterPro:IPR004089,InterPro:IPR004090,Genbank:YP_426670.1,GeneID:3835000	YP_426670.1
gene1608	46.774	48.2169	Rru_A1584	chemotaxis sensory transducer protein	Rru_A1584	YP_426671.1	InterPro:IPR003660,InterPro:IPR004089,InterPro:IPR004090,Genbank:YP_426671.1,GeneID:3835001	YP_426671.1
gene1609	33.1768	44.4331	Rru_A1585	depolymerase	Rru_A1585	YP_426672.1	Genbank:YP_426672.1,GeneID:3835002	YP_426672.1
gene1612	134.164	100.963	Rru_A1588	uridylate kinase	Rru_A1588	YP_426675.1	InterPro:IPR001048,InterPro:IPR001638,InterPro:IPR011817,Genbank:YP_426675.1,GeneID:3835005	YP_426675.1
gene1614	105.539	92.6657	Rru_A1590	UDP pyrophosphate synthetase	Rru_A1590	YP_426677.1	InterPro:IPR001441,Genbank:YP_426677.1,GeneID:3835007	YP_426677.1
gene1615	139.748	123.56	Rru_A1591	phosphatidate cytidylyltransferase	Rru_A1591	YP_426678.1	InterPro:IPR000374,InterPro:IPR000712,Genbank:YP_426678.1,GeneID:3835008	YP_426678.1
gene1616	191.529	603.824	Rru_A1592	1-deoxy-D-xylulose 5-phosphate reductoisomerase	Rru_A1592	YP_426679.1	InterPro:IPR002016,InterPro:IPR003821,Genbank:YP_426679.1,GeneID:3835009	YP_426679.1
gene1617	302.052	269.342	Rru_A1593	peptidase RseP	Rru_A1593	YP_426680.1	InterPro:IPR001478,InterPro:IPR004387,InterPro:IPR006025,InterPro:IPR008915,Genbank:YP_426680.1,GeneID:3835010	YP_426680.1
gene1618	884.117	799.546	Rru_A1594	surface antigen D15	Rru_A1594	YP_426681.1	InterPro:IPR000184,InterPro:IPR010827,Genbank:YP_426681.1,GeneID:3835011	YP_426681.1
gene1619	325.626	250.556	Rru_A1595	outer membrane chaperone Skp	Rru_A1595	YP_426682.1	InterPro:IPR005632,Genbank:YP_426682.1,GeneID:3835012	YP_426682.1
gene1621	214.083	148.091	Rru_A1597	UDP-N-acetylglucosamine acyltransferase	Rru_A1597	YP_426684.1	InterPro:IPR001451,InterPro:IPR010137,Genbank:YP_426684.1,GeneID:3835014	YP_426684.1
gene1622	90.7875	75.9464	Rru_A1598	hypothetical protein	Rru_A1598	YP_426685.1	InterPro:IPR010415,Genbank:YP_426685.1,GeneID:3835015	YP_426685.1
gene1623	110.549	113.004	Rru_A1599	Lipid-A-disaccharide synthase	Rru_A1599	YP_426686.1	InterPro:IPR003835,Genbank:YP_426686.1,GeneID:3835016	YP_426686.1
gene1624	1787.03	1928.68	Rru_A1600	citrate synthase	Rru_A1600	YP_426687.1	InterPro:IPR002020,InterPro:IPR010953,Genbank:YP_426687.1,GeneID:3835017	YP_426687.1
gene1626	30.8552	41.8491	Rru_A1602	ComEC%2FRec2-like protein	Rru_A1602	YP_426689.1	InterPro:IPR004477,Genbank:YP_426689.1,GeneID:3835019	YP_426689.1
gene1627	63.3384	97.3243	Rru_A1603	PhoH-like protein	Rru_A1603	YP_426690.1	InterPro:IPR003714,Genbank:YP_426690.1,GeneID:3835020	YP_426690.1
gene1628	382.408	242.821	Rru_A1604	alpha amylase	Rru_A1604	YP_426691.1	InterPro:IPR006047,InterPro:IPR006589,Genbank:YP_426691.1,GeneID:3835021	YP_426691.1
gene1629	727.424	404.363	Rru_A1605	alpha amylase	Rru_A1605	YP_426692.1	InterPro:IPR006047,InterPro:IPR006589,Genbank:YP_426692.1,GeneID:3835022	YP_426692.1
gene1630	155.444	106.283	Rru_A1606	glycogen debranching protein GlgX	Rru_A1606	YP_426693.1	InterPro:IPR001005,InterPro:IPR004193,InterPro:IPR006047,InterPro:IPR006589,InterPro:IPR011837,Genbank:YP_426693.1,GeneID:3835023	YP_426693.1
gene1631	219.657	158.02	Rru_A1607	4-alpha-glucanotransferase	Rru_A1607	YP_426694.1	InterPro:IPR003385,Genbank:YP_426694.1,GeneID:3835024	YP_426694.1
gene1632	495.268	329.113	Rru_A1608	MscS mechanosensitive ion channel	Rru_A1608	YP_426695.1	InterPro:IPR006685,Genbank:YP_426695.1,GeneID:3835025	YP_426695.1
gene1633	56.0957	53.9149	Rru_A1609	hypothetical protein	Rru_A1609	YP_426696.1	Genbank:YP_426696.1,GeneID:3835026	YP_426696.1
gene1634	60.987	48.6361	Rru_A1610	hypothetical protein	Rru_A1610	YP_426697.1	Genbank:YP_426697.1,GeneID:3835027	YP_426697.1
gene1635	123.056	112.69	Rru_A1611	cobalamin synthesis protein%2FP47K	Rru_A1611	YP_426698.1	InterPro:IPR003495,InterPro:IPR011629,Genbank:YP_426698.1,GeneID:3835028	YP_426698.1
gene1636	45.2896	40.8515	Rru_A1612	phosphoribosyl-AMP cyclohydrolase	Rru_A1612	YP_426699.1	InterPro:IPR002496,Genbank:YP_426699.1,GeneID:3835029	YP_426699.1
gene1637	217.368	205.411	Rru_A1613	cystathionine beta-lyase	Rru_A1613	YP_426700.1	InterPro:IPR000277,InterPro:IPR006233,Genbank:YP_426700.1,GeneID:3835030	YP_426700.1
gene1638	280.072	308.796	Rru_A1614	hypothetical protein	Rru_A1614	YP_426701.1	Genbank:YP_426701.1,GeneID:3835031	YP_426701.1
gene1639	310.604	323.55	Rru_A1615	3-mercaptopyruvate sulfurtransferase	Rru_A1615	YP_426702.1	InterPro:IPR001307,InterPro:IPR001763,Genbank:YP_426702.1,GeneID:3835032	YP_426702.1
gene1640	55.8838	65.4784	Rru_A1616	cysteine synthase A	Rru_A1616	YP_426703.1	InterPro:IPR001216,InterPro:IPR001926,Genbank:YP_426703.1,GeneID:3835033	YP_426703.1
gene1641	198.023	169.477	Rru_A1617	hypothetical protein	Rru_A1617	YP_426704.1	InterPro:IPR010710,Genbank:YP_426704.1,GeneID:3835034	YP_426704.1
gene1642	77.9675	81.0085	Rru_A1618	hypothetical protein	Rru_A1618	YP_426705.1	Genbank:YP_426705.1,GeneID:3835035	YP_426705.1
gene1643	59.4367	55.2997	Rru_A1619	hypothetical protein	Rru_A1619	YP_426706.1	Genbank:YP_426706.1,GeneID:3835036	YP_426706.1
gene1644	200.447	189.436	Rru_A1620	hypothetical protein	Rru_A1620	YP_426707.1	Genbank:YP_426707.1,GeneID:3835037	YP_426707.1
gene1645	110.881	77.5977	Rru_A1621	tRNA-dihydrouridine synthase A	Rru_A1621	YP_426708.1	InterPro:IPR001269,InterPro:IPR004653,Genbank:YP_426708.1,GeneID:3835038	YP_426708.1
gene1646	105.818	88.4873	Rru_A1622	Crp%2FFNR family transcriptional regulator	Rru_A1622	YP_426709.1	InterPro:IPR000595,InterPro:IPR001808,Genbank:YP_426709.1,GeneID:3835039	YP_426709.1
gene1647	74.3265	72.4674	Rru_A1623	amino acid-binding protein	Rru_A1623	YP_426710.1	InterPro:IPR002912,InterPro:IPR004810,Genbank:YP_426710.1,GeneID:3835040	YP_426710.1
gene1648	125.735	141.875	Rru_A1624	hypothetical protein	Rru_A1624	YP_426711.1	Genbank:YP_426711.1,GeneID:3835041	YP_426711.1
gene1649	33.2891	32.3457	Rru_A1625	hypothetical protein	Rru_A1625	YP_426712.1	Genbank:YP_426712.1,GeneID:3835042	YP_426712.1
gene1650	23.8393	27.3929	Rru_A1626	methyltransferase	Rru_A1626	YP_426713.1	Genbank:YP_426713.1,GeneID:3835043	YP_426713.1
gene1651	31.1973	37.4123	Rru_A1627	hypothetical protein	Rru_A1627	YP_426714.1	InterPro:IPR008309,Genbank:YP_426714.1,GeneID:3835044	YP_426714.1
gene1652	38.5496	47.8782	Rru_A1628	hypothetical protein	Rru_A1628	YP_426715.1	Genbank:YP_426715.1,GeneID:3835045	YP_426715.1
gene1653	193.575	338.777	Rru_A1629	hypothetical protein	Rru_A1629	YP_426716.1	Genbank:YP_426716.1,GeneID:3835046	YP_426716.1
gene1654	45.8439	36.2212	Rru_A1630	hypothetical protein	Rru_A1630	YP_426717.1	Genbank:YP_426717.1,GeneID:3835047	YP_426717.1
gene1655	47.2087	50.562	Rru_A1631	hypothetical protein	Rru_A1631	YP_426718.1	Genbank:YP_426718.1,GeneID:3835048	YP_426718.1
gene1656	77.9976	78.3502	Rru_A1632	monovalent cation%2FH%2B antiporter subunit D	Rru_A1632	YP_426719.1	InterPro:IPR001750,Genbank:YP_426719.1,GeneID:3835049	YP_426719.1
gene1657	4.378	5.60637	Rru_A1633	hypothetical protein	Rru_A1633	YP_426720.1	Genbank:YP_426720.1,GeneID:3835050	YP_426720.1
gene1658	36.2026	37.5152	Rru_A1634	NADH dehydrogenase %28quinone%29	Rru_A1634	YP_426721.1	InterPro:IPR001750,InterPro:IPR003916,InterPro:IPR003918,Genbank:YP_426721.1,GeneID:3835051	YP_426721.1
gene1659	47.0789	47.4937	Rru_A1635	monovalent cation%2FH%2B antiporter subunit D	Rru_A1635	YP_426722.1	InterPro:IPR001750,InterPro:IPR003918,Genbank:YP_426722.1,GeneID:3835052	YP_426722.1
gene1660	12.3213	9.51138	Rru_A1636	NADH-ubiquinone oxidoreductase%2C chain 4L	Rru_A1636	YP_426723.1	InterPro:IPR001133,InterPro:IPR003214,InterPro:IPR006672,Genbank:YP_426723.1,GeneID:3835053	YP_426723.1
gene1661	11.0481	9.86334	Rru_A1637	monovalent cation%2FH%2B antiporter subunit B	Rru_A1637	YP_426724.1	InterPro:IPR007182,Genbank:YP_426724.1,GeneID:3835054	YP_426724.1
gene1662	18.8109	14.8584	Rru_A1638	monovalent cation%2FH%2B antiporter subunit B	Rru_A1638	YP_426725.1	Genbank:YP_426725.1,GeneID:3835055	YP_426725.1
gene1663	5.20065	4.27432	Rru_A1639	Na%2B%2FH%2B antiporter subunit	Rru_A1639	YP_426726.1	InterPro:IPR005133,Genbank:YP_426726.1,GeneID:3835056	YP_426726.1
gene1664	2.99538	3.98464	Rru_A1640	multiple resistance and pH regulation protein F	Rru_A1640	YP_426727.1	InterPro:IPR007208,Genbank:YP_426727.1,GeneID:3835057	YP_426727.1
gene1665	20.3657	19.339	Rru_A1641	cation antiporter	Rru_A1641	YP_426728.1	InterPro:IPR000169,InterPro:IPR002758,Genbank:YP_426728.1,GeneID:3835058	YP_426728.1
gene1666	112.87	102.785	Rru_A1642	sulfonate%2Fnitrate transport system substrate-binding protein	Rru_A1642	YP_426729.1	Genbank:YP_426729.1,GeneID:3835059	YP_426729.1
gene1667	19.808	19.4611	Rru_A1643	binding-protein dependent transport system inner membrane protein	Rru_A1643	YP_426730.1	InterPro:IPR000515,Genbank:YP_426730.1,GeneID:3835060	YP_426730.1
gene1668	13.6523	14.0479	Rru_A1644	ABC transporter	Rru_A1644	YP_426731.1	InterPro:IPR001687,InterPro:IPR003439,InterPro:IPR003593,Genbank:YP_426731.1,GeneID:3835061	YP_426731.1
gene1669	269.814	473.537	Rru_A1645	hypothetical protein	Rru_A1645	YP_426732.1	InterPro:IPR003795,Genbank:YP_426732.1,GeneID:3835062	YP_426732.1
gene1671	151.078	165.343	Rru_A1646	ETC complex I subunit region	Rru_A1646	YP_426733.1	InterPro:IPR006885,Genbank:YP_426733.1,GeneID:3835064	YP_426733.1
gene1673	114.127	116.773	Rru_A1647	hypothetical protein	Rru_A1647	YP_426734.1	Genbank:YP_426734.1,GeneID:3835066	YP_426734.1
gene1674	105.963	108.006	Rru_A1648	helix-turn-helix protein%2C CopG	Rru_A1648	YP_426735.1	InterPro:IPR002145,Genbank:YP_426735.1,GeneID:3835067	YP_426735.1
gene1675	28.9994	30.1895	Rru_A1649	hypothetical protein	Rru_A1649	YP_426736.1	Genbank:YP_426736.1,GeneID:3835068	YP_426736.1
gene1676	62.0587	55.8163	Rru_A1650	hypothetical protein	Rru_A1650	YP_426737.1	InterPro:IPR001440,Genbank:YP_426737.1,GeneID:3835069	YP_426737.1
gene1677	42.0885	32.4271	Rru_A1651	hypothetical protein	Rru_A1651	YP_426738.1	InterPro:IPR007114,InterPro:IPR010645,InterPro:IPR011701,Genbank:YP_426738.1,GeneID:3835070	YP_426738.1
gene1678	26.0573	21.8271	Rru_A1652	LysR family transcriptional regulator	Rru_A1652	YP_426739.1	InterPro:IPR000847,InterPro:IPR005119,Genbank:YP_426739.1,GeneID:3835071	YP_426739.1
gene1679	106.979	95.3473	Rru_A1653	guanylate cyclase	Rru_A1653	YP_426740.1	InterPro:IPR000014,InterPro:IPR000160,InterPro:IPR000700,InterPro:IPR001789,Genbank:YP_426740.1,GeneID:3835072	YP_426740.1
gene1680	49.2954	52.2367	Rru_A1654	response regulator receiver domain-containing protein	Rru_A1654	YP_426741.1	InterPro:IPR001789,Genbank:YP_426741.1,GeneID:3835073	YP_426741.1
gene1681	30.8436	32.9366	Rru_A1655	hemerythrin HHE cation binding protein	Rru_A1655	YP_426742.1	InterPro:IPR002063,InterPro:IPR012312,Genbank:YP_426742.1,GeneID:3835074	YP_426742.1
gene1682	151.368	168.143	Rru_A1656	hypothetical protein	Rru_A1656	YP_426743.1	Genbank:YP_426743.1,GeneID:3835075	YP_426743.1
gene1683	46.465	41.5701	Rru_A1657	major facilitator transporter	Rru_A1657	YP_426744.1	InterPro:IPR005829,InterPro:IPR011701,Genbank:YP_426744.1,GeneID:3835076	YP_426744.1
gene1684	349.416	383.698	Rru_A1658	acyl-CoA synthetase	Rru_A1658	YP_426745.1	InterPro:IPR000873,InterPro:IPR002345,Genbank:YP_426745.1,GeneID:3835077	YP_426745.1
gene1685	65.9615	80.4826	Rru_A1659	diguanylate phosphodiesterase	Rru_A1659	YP_426746.1	InterPro:IPR001633,Genbank:YP_426746.1,GeneID:3835078	YP_426746.1
gene1686	16.0789	17.5355	Rru_A1660	peptidase M23B	Rru_A1660	YP_426747.1	InterPro:IPR002886,Genbank:YP_426747.1,GeneID:3835079	YP_426747.1
gene1687	23.463	20.5981	Rru_A1661	extensin-like protein	Rru_A1661	YP_426748.1	InterPro:IPR009683,Genbank:YP_426748.1,GeneID:3835080	YP_426748.1
gene1688	105.127	92.6662	Rru_A1662	smpA%2FOmlA	Rru_A1662	YP_426749.1	InterPro:IPR007450,Genbank:YP_426749.1,GeneID:3835081	YP_426749.1
gene1689	173.551	178.668	Rru_A1663	ubiquinol-cytochrome C chaperone	Rru_A1663	YP_426750.1	InterPro:IPR007129,Genbank:YP_426750.1,GeneID:3835082	YP_426750.1
gene1690	229.532	257.641	Rru_A1664	hypothetical protein	Rru_A1664	YP_426751.1	Genbank:YP_426751.1,GeneID:3835083	YP_426751.1
gene1692	1242.72	751.288	Rru_A1666	glycerol-3-phosphate acyltransferase PlsX	Rru_A1666	YP_426753.1	InterPro:IPR003664,Genbank:YP_426753.1,GeneID:3835085	YP_426753.1
gene1693	201.937	130.792	Rru_A1667	3-oxoacyl-ACP synthase	Rru_A1667	YP_426754.1	InterPro:IPR004655,Genbank:YP_426754.1,GeneID:3835086	YP_426754.1
gene1694	75.9172	90.7111	Rru_A1668	integration host factor subunit alpha	Rru_A1668	YP_426755.1	InterPro:IPR000119,InterPro:IPR005684,Genbank:YP_426755.1,GeneID:3835087	YP_426755.1
gene1695	148.061	170.509	Rru_A1669	MerR family transcriptional regulator	Rru_A1669	YP_426756.1	InterPro:IPR000551,Genbank:YP_426756.1,GeneID:3835088	YP_426756.1
gene1697	12.184	15.2033	Rru_A1670	hypothetical protein	Rru_A1670	YP_426757.1	Genbank:YP_426757.1,GeneID:3835090	YP_426757.1
gene1698	22.447	26.3799	Rru_A1671	hypothetical protein	Rru_A1671	YP_426758.1	Genbank:YP_426758.1,GeneID:3835091	YP_426758.1
gene1699	5.5164	6.60578	Rru_A1672	hypothetical protein	Rru_A1672	YP_426759.1	Genbank:YP_426759.1,GeneID:3835092	YP_426759.1
gene1700	9.77842	10.9256	Rru_A1673	CutA1 divalent ion tolerance protein	Rru_A1673	YP_426760.1	InterPro:IPR004323,Genbank:YP_426760.1,GeneID:3835093	YP_426760.1
gene1701	31.6903	30.1971	Rru_A1674	2-C-methyl-D-erythritol 4-phosphate cytidylyltransferase	Rru_A1674	YP_426761.1	InterPro:IPR001228,InterPro:IPR003526,Genbank:YP_426761.1,GeneID:3835094	YP_426761.1
gene1702	96.8385	87.8806	Rru_A1675	cytochrome c assembly protein	Rru_A1675	YP_426762.1	InterPro:IPR002541,Genbank:YP_426762.1,GeneID:3835095	YP_426762.1
gene1703	50.766	46.3318	Rru_A1676	dihydrouridine synthase TIM-barrel protein nifR3	Rru_A1676	YP_426763.1	InterPro:IPR001269,InterPro:IPR003009,InterPro:IPR004652,Genbank:YP_426763.1,GeneID:3835096	YP_426763.1
gene1704	84.9001	75.0178	Rru_A1677	signal transduction histidine kinase%2C nitrogen specific%2C NtrB	Rru_A1677	YP_426764.1	InterPro:IPR000014,InterPro:IPR003594,InterPro:IPR003661,InterPro:IPR004358,InterPro:IPR005467,Genbank:YP_426764.1,GeneID:3835097	YP_426764.1
gene1705	82.2378	72.5829	Rru_A1678	nitrogen metabolism transcriptional regulator%2C NtrC%2C Fis family	Rru_A1678	YP_426765.1	InterPro:IPR001789,InterPro:IPR002078,InterPro:IPR002197,InterPro:IPR003593,InterPro:IPR010114,Genbank:YP_426765.1,GeneID:3835098	YP_426765.1
gene1706	145.81	163.971	Rru_A1679	multi-sensor Signal transduction histidine kinase	Rru_A1679	YP_426766.1	InterPro:IPR000014,InterPro:IPR003594,InterPro:IPR003660,InterPro:IPR003661,InterPro:IPR004358,InterPro:IPR005467,Genbank:YP_426766.1,GeneID:3835099	YP_426766.1
gene1707	183.154	172.689	Rru_A1680	two component%2C sigma54 specific%2C Fis family transcriptional regulator	Rru_A1680	YP_426767.1	InterPro:IPR001789,InterPro:IPR002078,InterPro:IPR002197,InterPro:IPR003593,Genbank:YP_426767.1,GeneID:3835100	YP_426767.1
gene1709	213.659	128.43	Rru_A1682	D-amino acid aminotransferase	Rru_A1682	YP_426769.1	InterPro:IPR001544,Genbank:YP_426769.1,GeneID:3835102	YP_426769.1
gene1710	37.7699	28.2158	Rru_A1683	HAD family hydrolase	Rru_A1683	YP_426770.1	InterPro:IPR005834,InterPro:IPR006439,Genbank:YP_426770.1,GeneID:3835103	YP_426770.1
gene1712	275.568	205.184	Rru_A1685	small GTP-binding protein domain-containing protein	Rru_A1685	YP_426772.1	InterPro:IPR002917,InterPro:IPR005225,InterPro:IPR006073,Genbank:YP_426772.1,GeneID:3835105	YP_426772.1
gene1713	40.414	56.0256	Rru_A1686	hypothetical protein	Rru_A1686	YP_426773.1	Genbank:YP_426773.1,GeneID:3835106	YP_426773.1
gene1714	84.1053	78.9212	Rru_A1687	inositol monophosphatase	Rru_A1687	YP_426774.1	InterPro:IPR000760,Genbank:YP_426774.1,GeneID:3835107	YP_426774.1
gene1715	15.6039	16.774	Rru_A1688	hypothetical protein	Rru_A1688	YP_426775.1	Genbank:YP_426775.1,GeneID:3835108	YP_426775.1
gene1716	49.8682	49.802	Rru_A1689	hypothetical protein	Rru_A1689	YP_426776.1	Genbank:YP_426776.1,GeneID:3835109	YP_426776.1
gene1717	139.207	149.579	Rru_A1690	hypothetical protein	Rru_A1690	YP_426777.1	InterPro:IPR004518,InterPro:IPR011551,Genbank:YP_426777.1,GeneID:3835110	YP_426777.1
gene1718	52.5343	67.7709	Rru_A1691	spermidine synthase	Rru_A1691	YP_426778.1	InterPro:IPR000051,InterPro:IPR001045,Genbank:YP_426778.1,GeneID:3835111	YP_426778.1
gene1719	727.289	1417.55	Rru_A1692	S-adenosylmethionine decarboxylase-like protein	Rru_A1692	YP_426779.1	InterPro:IPR003826,Genbank:YP_426779.1,GeneID:3835112	YP_426779.1
gene1720	4310.45	2617.64	Rru_A1693	ornithine decarboxylase	Rru_A1693	YP_426780.1	InterPro:IPR000183,InterPro:IPR002433,Genbank:YP_426780.1,GeneID:3835113	YP_426780.1
gene1721	136.035	145.508	Rru_A1694	hypothetical protein	Rru_A1694	YP_426781.1	Genbank:YP_426781.1,GeneID:3835114	YP_426781.1
gene1722	548.131	950.593	Rru_A1695	hypothetical protein	Rru_A1695	YP_426782.1	InterPro:IPR007332,Genbank:YP_426782.1,GeneID:3835115	YP_426782.1
gene1723	702.678	1161.79	Rru_A1696	permease	Rru_A1696	YP_426783.1	Genbank:YP_426783.1,GeneID:3835116	YP_426783.1
gene1724	698.537	993.502	Rru_A1697	hypothetical protein	Rru_A1697	YP_426784.1	Genbank:YP_426784.1,GeneID:3835117	YP_426784.1
gene1725	365.938	354.253	Rru_A1698	cation efflux protein	Rru_A1698	YP_426785.1	InterPro:IPR002524,Genbank:YP_426785.1,GeneID:3835118	YP_426785.1
gene1726	146.426	131.918	Rru_A1699	beta-lactamase-like	Rru_A1699	YP_426786.1	InterPro:IPR001279,Genbank:YP_426786.1,GeneID:3835119	YP_426786.1
gene1727	83.8382	63.9931	Rru_A1700	TatD-related deoxyribonuclease	Rru_A1700	YP_426787.1	InterPro:IPR001130,Genbank:YP_426787.1,GeneID:3835120	YP_426787.1
gene1728	297.008	252.955	Rru_A1701	methionyl-tRNA synthetase	Rru_A1701	YP_426788.1	InterPro:IPR002300,InterPro:IPR002304,InterPro:IPR002308,Genbank:YP_426788.1,GeneID:3835121	YP_426788.1
gene1729	156.718	165.49	Rru_A1702	DNA polymerase III subunit delta%27	Rru_A1702	YP_426789.1	InterPro:IPR000862,Genbank:YP_426789.1,GeneID:3835122	YP_426789.1
gene1730	143.04	133.139	Rru_A1703	thymidylate kinase	Rru_A1703	YP_426790.1	InterPro:IPR000062,Genbank:YP_426790.1,GeneID:3835123	YP_426790.1
gene1731	524.764	376.813	Rru_A1704	serine-type D-Ala-D-Ala carboxypeptidase	Rru_A1704	YP_426791.1	InterPro:IPR001967,Genbank:YP_426791.1,GeneID:3835124	YP_426791.1
gene1732	97.8142	74.4653	Rru_A1705	rare lipoprotein A	Rru_A1705	YP_426792.1	InterPro:IPR005132,Genbank:YP_426792.1,GeneID:3835125	YP_426792.1
gene1733	133.507	105.288	Rru_A1706	lytic murein transglycosylase	Rru_A1706	YP_426793.1	InterPro:IPR002477,InterPro:IPR011970,Genbank:YP_426793.1,GeneID:3835126	YP_426793.1
gene1735	32.16	30.6411	Rru_A1707	hypothetical protein	Rru_A1707	YP_426794.1	Genbank:YP_426794.1,GeneID:3835128	YP_426794.1
gene1736	15.8425	18.5013	Rru_A1708	hypothetical protein	Rru_A1708	YP_426795.1	Genbank:YP_426795.1,GeneID:3835129	YP_426795.1
gene1737	41.6301	50.8779	Rru_A1709	PilT protein-like	Rru_A1709	YP_426796.1	InterPro:IPR002716,Genbank:YP_426796.1,GeneID:3835130	YP_426796.1
gene1738	38.9882	52.1931	Rru_A1710	prevent-host-death protein	Rru_A1710	YP_426797.1	InterPro:IPR003756,InterPro:IPR006442,Genbank:YP_426797.1,GeneID:3835131	YP_426797.1
gene1739	32.7365	51.4792	Rru_A1711	endoribonuclease L-PSP	Rru_A1711	YP_426798.1	InterPro:IPR006175,Genbank:YP_426798.1,GeneID:3835132	YP_426798.1
gene1740	27.86	36.9851	Rru_A1712	methyl-accepting chemotaxis sensory transducer with Pas%2FPac sensor	Rru_A1712	YP_426799.1	InterPro:IPR000014,InterPro:IPR000150,InterPro:IPR000700,InterPro:IPR001610,InterPro:IPR004089,InterPro:IPR004090,Genbank:YP_426799.1,GeneID:3835133	YP_426799.1
gene1741	8.85822	9.26742	Rru_A1713	NAD%28P%29H dehydrogenase %28quinone%29	Rru_A1713	YP_426800.1	InterPro:IPR003680,Genbank:YP_426800.1,GeneID:3835134	YP_426800.1
gene1742	18.9762	16.2855	Rru_A1714	LysR family transcriptional regulator	Rru_A1714	YP_426801.1	InterPro:IPR000847,InterPro:IPR005119,Genbank:YP_426801.1,GeneID:3835135	YP_426801.1
gene1743	17.3113	13.6825	Rru_A1715	twin-arginine translocation pathway signal	Rru_A1715	YP_426802.1	InterPro:IPR006311,InterPro:IPR007272,Genbank:YP_426802.1,GeneID:3835136	YP_426802.1
gene1744	15.5371	12.0348	Rru_A1716	YeeE%2FYedE	Rru_A1716	YP_426803.1	InterPro:IPR000794,InterPro:IPR007272,Genbank:YP_426803.1,GeneID:3835137	YP_426803.1
gene1745	16.5917	12.9084	Rru_A1717	ArsR family transcriptional regulator	Rru_A1717	YP_426804.1	InterPro:IPR001845,Genbank:YP_426804.1,GeneID:3835138	YP_426804.1
gene1746	144.213	59.1615	Rru_A1718	5-methyltetrahydropteroyltriglutamate%2Fhomocysteine S-methyltransferase	Rru_A1718	YP_426805.1	InterPro:IPR002629,InterPro:IPR006276,Genbank:YP_426805.1,GeneID:3835139	YP_426805.1
gene1747	34.9885	20.5849	Rru_A1719	thioesterase superfamily protein	Rru_A1719	YP_426806.1	InterPro:IPR006683,Genbank:YP_426806.1,GeneID:3835140	YP_426806.1
gene1748	31.6689	37.9682	Rru_A1720	carboxymuconolactone decarboxylase	Rru_A1720	YP_426807.1	InterPro:IPR003779,Genbank:YP_426807.1,GeneID:3835141	YP_426807.1
gene1749	35.7314	38.9825	Rru_A1721	isochorismatase hydrolase	Rru_A1721	YP_426808.1	InterPro:IPR000868,Genbank:YP_426808.1,GeneID:3835142	YP_426808.1
gene1750	21.1466	25.9462	Rru_A1722	hypothetical protein	Rru_A1722	YP_426809.1	InterPro:IPR009781,Genbank:YP_426809.1,GeneID:3835143	YP_426809.1
gene1751	12.66	17.1592	Rru_A1723	hypothetical protein	Rru_A1723	YP_426810.1	Genbank:YP_426810.1,GeneID:3835144	YP_426810.1
gene1752	117.229	125.408	Rru_A1724	ThiJ%2FPfpI	Rru_A1724	YP_426811.1	InterPro:IPR002818,Genbank:YP_426811.1,GeneID:3835145	YP_426811.1
gene1753	130.585	148.947	Rru_A1725	carbonate dehydratase	Rru_A1725	YP_426812.1	InterPro:IPR001148,Genbank:YP_426812.1,GeneID:3835146	YP_426812.1
gene1754	253.84	197.501	Rru_A1726	transcription-repair coupling factor	Rru_A1726	YP_426813.1	InterPro:IPR001410,InterPro:IPR001650,InterPro:IPR002016,InterPro:IPR003711,InterPro:IPR004576,InterPro:IPR005118,InterPro:IPR006935,InterPro:IPR011545,Genbank:YP_426813.1,GeneID:3835147	YP_426813.1
gene1755	45.1749	34.7526	Rru_A1727	hypothetical protein	Rru_A1727	YP_426814.1	InterPro:IPR005631,Genbank:YP_426814.1,GeneID:3835148	YP_426814.1
gene1756	53.5527	46.8944	Rru_A1728	ATP-dependent DNA helicase RecG	Rru_A1728	YP_426815.1	InterPro:IPR001410,InterPro:IPR001650,InterPro:IPR002016,InterPro:IPR004365,InterPro:IPR004609,InterPro:IPR011545,Genbank:YP_426815.1,GeneID:3835149	YP_426815.1
gene1757	37.313	42.3605	Rru_A1729	hypothetical protein	Rru_A1729	YP_426816.1	InterPro:IPR007462,Genbank:YP_426816.1,GeneID:3835150	YP_426816.1
gene1758	35.7639	49.7976	Rru_A1730	nuclease	Rru_A1730	YP_426817.1	InterPro:IPR006021,Genbank:YP_426817.1,GeneID:3835151	YP_426817.1
gene1759	108.698	163.831	Rru_A1731	hypothetical protein	Rru_A1731	YP_426818.1	Genbank:YP_426818.1,GeneID:3835152	YP_426818.1
gene1760	111.51	175.748	Rru_A1732	hypothetical protein	Rru_A1732	YP_426819.1	Genbank:YP_426819.1,GeneID:3835153	YP_426819.1
gene1761	92.7411	127.232	Rru_A1733	hypothetical protein	Rru_A1733	YP_426820.1	Genbank:YP_426820.1,GeneID:3835154	YP_426820.1
gene1762	53.6151	60.069	Rru_A1734	hypothetical protein	Rru_A1734	YP_426821.1	Genbank:YP_426821.1,GeneID:3835155	YP_426821.1
gene1763	258.66	271.357	Rru_A1735	hypothetical protein	Rru_A1735	YP_426822.1	Genbank:YP_426822.1,GeneID:3835156	YP_426822.1
gene1764	22.2639	23.7856	Rru_A1736	hypothetical protein	Rru_A1736	YP_426823.1	Genbank:YP_426823.1,GeneID:3835157	YP_426823.1
gene1765	67.585	75.3299	Rru_A1737	hypothetical protein	Rru_A1737	YP_426824.1	Genbank:YP_426824.1,GeneID:3835158	YP_426824.1
gene1766	243.29	271.252	Rru_A1738	hypothetical protein	Rru_A1738	YP_426825.1	InterPro:IPR005357,Genbank:YP_426825.1,GeneID:3835159	YP_426825.1
gene1767	169.145	188.676	Rru_A1739	hypothetical protein	Rru_A1739	YP_426826.1	Genbank:YP_426826.1,GeneID:3835160	YP_426826.1
gene1768	5.73308	7.34252	Rru_A1740	hypothetical protein	Rru_A1740	YP_426827.1	Genbank:YP_426827.1,GeneID:3835161	YP_426827.1
gene1769	10.1508	10.3991	Rru_A1741	phage integrase	Rru_A1741	YP_426828.1	InterPro:IPR002104,Genbank:YP_426828.1,GeneID:3835162	YP_426828.1
gene1771	311.36	309.064	Rru_A1742	peptidyl-prolyl isomerase	Rru_A1742	YP_426829.1	InterPro:IPR002130,Genbank:YP_426829.1,GeneID:3835164	YP_426829.1
gene1773	1278.82	850.419	Rru_A1744	DNA gyrase subunit A	Rru_A1744	YP_426831.1	InterPro:IPR002205,InterPro:IPR005743,InterPro:IPR006691,Genbank:YP_426831.1,GeneID:3835166	YP_426831.1
gene1774	138.89	121.011	Rru_A1745	single-strand binding protein	Rru_A1745	YP_426832.1	InterPro:IPR000424,InterPro:IPR010913,InterPro:IPR011344,Genbank:YP_426832.1,GeneID:3835167	YP_426832.1
gene1775	1657.73	2498.53	Rru_A1746	extracellular ligand-binding receptor	Rru_A1746	YP_426833.1	InterPro:IPR000709,InterPro:IPR001828,Genbank:YP_426833.1,GeneID:3835168	YP_426833.1
gene1776	241.422	300.191	Rru_A1747	hypothetical protein	Rru_A1747	YP_426834.1	Genbank:YP_426834.1,GeneID:3835169	YP_426834.1
gene1777	235.765	253.082	Rru_A1748	ABC transporter	Rru_A1748	YP_426835.1	InterPro:IPR001687,InterPro:IPR003439,InterPro:IPR003593,Genbank:YP_426835.1,GeneID:3835170	YP_426835.1
gene1778	254.611	264.087	Rru_A1749	ABC transporter	Rru_A1749	YP_426836.1	InterPro:IPR001687,InterPro:IPR003439,InterPro:IPR003593,Genbank:YP_426836.1,GeneID:3835171	YP_426836.1
gene1779	318.204	323.492	Rru_A1750	inner-membrane translocator	Rru_A1750	YP_426837.1	InterPro:IPR001851,Genbank:YP_426837.1,GeneID:3835172	YP_426837.1
gene1780	211.262	197.85	Rru_A1751	inner-membrane translocator	Rru_A1751	YP_426838.1	InterPro:IPR001851,Genbank:YP_426838.1,GeneID:3835173	YP_426838.1
gene1782	148.045	180.604	Rru_A1753	high-affinity nickel-transporter	Rru_A1753	YP_426840.1	InterPro:IPR011541,Genbank:YP_426840.1,GeneID:3835175	YP_426840.1
gene1783	125.947	176.09	Rru_A1754	hypothetical protein	Rru_A1754	YP_426841.1	Genbank:YP_426841.1,GeneID:3835176	YP_426841.1
gene1784	55.028	46.1935	Rru_A1755	hypothetical protein	Rru_A1755	YP_426842.1	Genbank:YP_426842.1,GeneID:3835177	YP_426842.1
gene1785	92.3276	76.3962	Rru_A1756	hypothetical protein	Rru_A1756	YP_426843.1	Genbank:YP_426843.1,GeneID:3835178	YP_426843.1
gene1787	482.112	551.331	Rru_A1758	hypothetical protein	Rru_A1758	YP_426845.1	Genbank:YP_426845.1,GeneID:3835180	YP_426845.1
gene1788	16.5947	13.4604	Rru_A1759	phytoene synthase protein	Rru_A1759	YP_426846.1	Genbank:YP_426846.1,GeneID:3835181	YP_426846.1
gene1789	516.215	559.864	Rru_A1760	superoxide dismutase	Rru_A1760	YP_426847.1	InterPro:IPR001189,Genbank:YP_426847.1,GeneID:3835182	YP_426847.1
gene1790	520.289	436.019	Rru_A1761	N-acetyltransferase GCN5	Rru_A1761	YP_426848.1	InterPro:IPR000182,Genbank:YP_426848.1,GeneID:3835183	YP_426848.1
gene1791	91.5125	83.1425	Rru_A1762	hypothetical protein	Rru_A1762	YP_426849.1	InterPro:IPR006729,Genbank:YP_426849.1,GeneID:3835184	YP_426849.1
gene1792	113.957	109.059	Rru_A1763	protein translocase subunit secF	Rru_A1763	YP_426850.1	InterPro:IPR003335,InterPro:IPR005665,Genbank:YP_426850.1,GeneID:3835185	YP_426850.1
gene1793	213.2	188.338	Rru_A1764	SecD export membrane protein	Rru_A1764	YP_426851.1	InterPro:IPR003335,InterPro:IPR005791,Genbank:YP_426851.1,GeneID:3835186	YP_426851.1
gene1794	303.471	184.536	Rru_A1765	protein translocase subunit yajC	Rru_A1765	YP_426852.1	InterPro:IPR003849,Genbank:YP_426852.1,GeneID:3835187	YP_426852.1
gene1795	52.775	44.1023	Rru_A1766	hypothetical protein	Rru_A1766	YP_426853.1	InterPro:IPR008533,Genbank:YP_426853.1,GeneID:3835188	YP_426853.1
gene1796	93.0311	87.2065	Rru_A1767	peptidase M23B	Rru_A1767	YP_426854.1	InterPro:IPR002482,InterPro:IPR002886,Genbank:YP_426854.1,GeneID:3835189	YP_426854.1
gene1797	27.5582	21.426	Rru_A1768	protein-L-isoaspartate%28D-aspartate%29 O-methyltransferase	Rru_A1768	YP_426855.1	InterPro:IPR000051,InterPro:IPR000682,Genbank:YP_426855.1,GeneID:3835190	YP_426855.1
gene1799	234.14	152.706	Rru_A1770	seryl-tRNA synthetase	Rru_A1770	YP_426857.1	InterPro:IPR002314,InterPro:IPR002317,InterPro:IPR006195,Genbank:YP_426857.1,GeneID:3835192	YP_426857.1
gene1800	107.917	74.6444	Rru_A1771	Sec-independent protein translocase TatC	Rru_A1771	YP_426858.1	InterPro:IPR002033,Genbank:YP_426858.1,GeneID:3835193	YP_426858.1
gene1801	101.152	80.3278	Rru_A1772	twin-arginine translocation protein TatB	Rru_A1772	YP_426859.1	InterPro:IPR003369,InterPro:IPR003998,Genbank:YP_426859.1,GeneID:3835194	YP_426859.1
gene1802	184.787	157.909	Rru_A1773	twin-arginine translocation protein TatA%2FE	Rru_A1773	YP_426860.1	InterPro:IPR003369,InterPro:IPR006312,Genbank:YP_426860.1,GeneID:3835195	YP_426860.1
gene1803	47.6831	57.1222	Rru_A1774	condensin subunit ScpB	Rru_A1774	YP_426861.1	InterPro:IPR005234,Genbank:YP_426861.1,GeneID:3835196	YP_426861.1
gene1804	51.176	55.8439	Rru_A1775	condensin subunit ScpA	Rru_A1775	YP_426862.1	InterPro:IPR003768,Genbank:YP_426862.1,GeneID:3835197	YP_426862.1
gene1805	83.4148	96.1376	Rru_A1776	peptidase M50	Rru_A1776	YP_426863.1	InterPro:IPR008915,Genbank:YP_426863.1,GeneID:3835198	YP_426863.1
gene1806	183.754	218.006	Rru_A1777	beta-N-acetylhexosaminidase	Rru_A1777	YP_426864.1	InterPro:IPR001764,Genbank:YP_426864.1,GeneID:3835199	YP_426864.1
gene1807	332.001	414.934	Rru_A1778	hypothetical protein	Rru_A1778	YP_426865.1	Genbank:YP_426865.1,GeneID:3835200	YP_426865.1
gene1808	741.259	949.133	Rru_A1779	arginyl-tRNA synthetase	Rru_A1779	YP_426866.1	InterPro:IPR001278,InterPro:IPR001412,InterPro:IPR005148,InterPro:IPR008909,Genbank:YP_426866.1,GeneID:3835201	YP_426866.1
gene1809	74.2786	65.8931	Rru_A1780	deoxyguanosinetriphosphate triphosphohydrolase	Rru_A1780	YP_426867.1	InterPro:IPR003607,InterPro:IPR006261,InterPro:IPR006674,Genbank:YP_426867.1,GeneID:3835202	YP_426867.1
gene1810	284.22	333.39	Rru_A1781	HesB%2FYadR%2FYfhF	Rru_A1781	YP_426868.1	InterPro:IPR000361,Genbank:YP_426868.1,GeneID:3835203	YP_426868.1
gene1811	237.288	209.395	Rru_A1782	copper%2FZinc superoxide dismutase	Rru_A1782	YP_426869.1	InterPro:IPR001424,Genbank:YP_426869.1,GeneID:3835204	YP_426869.1
gene1812	39.3886	43.4246	Rru_A1783	hypothetical protein	Rru_A1783	YP_426870.1	Genbank:YP_426870.1,GeneID:3835205	YP_426870.1
gene1813	103.017	95.3161	Rru_A1784	exodeoxyribonuclease III	Rru_A1784	YP_426871.1	InterPro:IPR000097,InterPro:IPR004808,InterPro:IPR005135,Genbank:YP_426871.1,GeneID:3835206	YP_426871.1
gene1814	147.185	199.358	Rru_A1785	hypothetical protein	Rru_A1785	YP_426872.1	Genbank:YP_426872.1,GeneID:3835207	YP_426872.1
gene1815	1266.94	710.203	Rru_A1786	dihydroxyacid dehydratase	Rru_A1786	YP_426873.1	InterPro:IPR000581,InterPro:IPR004404,Genbank:YP_426873.1,GeneID:3835208	YP_426873.1
gene1816	72.3085	62.5711	Rru_A1787	cyclic nucleotide-binding domain-containing protein	Rru_A1787	YP_426874.1	InterPro:IPR000595,Genbank:YP_426874.1,GeneID:3835209	YP_426874.1
gene1817	15.9193	13.8096	Rru_A1788	response regulator receiver domain-containing protein	Rru_A1788	YP_426875.1	InterPro:IPR001789,InterPro:IPR002110,Genbank:YP_426875.1,GeneID:3835210	YP_426875.1
gene1818	41.7485	52.7852	Rru_A1789	cytochrome-c peroxidase	Rru_A1789	YP_426876.1	InterPro:IPR004852,Genbank:YP_426876.1,GeneID:3835211	YP_426876.1
gene1819	12.7367	14.4537	Rru_A1790	ABC transporter	Rru_A1790	YP_426877.1	InterPro:IPR000412,Genbank:YP_426877.1,GeneID:3835212	YP_426877.1
gene1820	16.8673	17.7719	Rru_A1791	ABC transporter	Rru_A1791	YP_426878.1	InterPro:IPR000412,Genbank:YP_426878.1,GeneID:3835213	YP_426878.1
gene1821	22.92	27.6594	Rru_A1792	ABC transporter	Rru_A1792	YP_426879.1	InterPro:IPR001687,InterPro:IPR003439,InterPro:IPR003593,Genbank:YP_426879.1,GeneID:3835214	YP_426879.1
gene1822	17.6307	22.8602	Rru_A1793	hypothetical protein	Rru_A1793	YP_426880.1	InterPro:IPR006143,Genbank:YP_426880.1,GeneID:3835215	YP_426880.1
gene1823	12.4704	13.7247	Rru_A1794	TetR family transcriptional regulator	Rru_A1794	YP_426881.1	InterPro:IPR001647,Genbank:YP_426881.1,GeneID:3835216	YP_426881.1
gene1824	27.2686	17.2393	Rru_A1795	HAD family hydrolase	Rru_A1795	YP_426882.1	InterPro:IPR005834,InterPro:IPR006357,Genbank:YP_426882.1,GeneID:3835217	YP_426882.1
gene1826	130.396	176.26	Rru_A1797	hypothetical protein	Rru_A1797	YP_426884.1	InterPro:IPR006077,Genbank:YP_426884.1,GeneID:3835219	YP_426884.1
gene1827	604.514	612.21	Rru_A1798	Type I secretion outer membrane protein%2C TolC	Rru_A1798	YP_426885.1	InterPro:IPR003423,InterPro:IPR010130,Genbank:YP_426885.1,GeneID:3835220	YP_426885.1
gene1828	232.58	253.241	Rru_A1799	protein-L-isoaspartate%28D-aspartate%29 O-methyltransferase	Rru_A1799	YP_426886.1	InterPro:IPR000051,InterPro:IPR000682,Genbank:YP_426886.1,GeneID:3835221	YP_426886.1
gene1831	56.4043	63.2853	Rru_A1800	prevent-host-death protein	Rru_A1800	YP_426887.1	InterPro:IPR006442,Genbank:YP_426887.1,GeneID:3835224	YP_426887.1
gene1832	34.419	35.5393	Rru_A1801	hypothetical protein	Rru_A1801	YP_426888.1	Genbank:YP_426888.1,GeneID:3835225	YP_426888.1
gene1833	36.4762	36.9839	Rru_A1802	chemotaxis sensory transducer protein	Rru_A1802	YP_426889.1	InterPro:IPR000700,InterPro:IPR000727,InterPro:IPR004089,InterPro:IPR004090,Genbank:YP_426889.1,GeneID:3835226	YP_426889.1
gene1834	23.4071	16.3996	Rru_A1803	UDP-diphosphatase	Rru_A1803	YP_426890.1	InterPro:IPR003824,Genbank:YP_426890.1,GeneID:3835227	YP_426890.1
gene1835	254.902	214.023	Rru_A1804	N-acetyltransferase	Rru_A1804	YP_426891.1	InterPro:IPR000182,InterPro:IPR003781,Genbank:YP_426891.1,GeneID:3835228	YP_426891.1
gene1836	194.184	170.168	Rru_A1805	diguanylate cyclase%2Fphosphodiesterase with PAS%2FPAC sensor%28s%29	Rru_A1805	YP_426892.1	InterPro:IPR000014,InterPro:IPR000160,InterPro:IPR000700,InterPro:IPR001610,InterPro:IPR001633,InterPro:IPR003018,Genbank:YP_426892.1,GeneID:3835229	YP_426892.1
gene1837	165.744	162.899	Rru_A1806	MotA%2FTolQ%2FExbB proton channel	Rru_A1806	YP_426893.1	InterPro:IPR000540,InterPro:IPR002898,Genbank:YP_426893.1,GeneID:3835230	YP_426893.1
gene1838	90.8756	89.4363	Rru_A1807	OmpA%2FMotB protein	Rru_A1807	YP_426894.1	InterPro:IPR006665,Genbank:YP_426894.1,GeneID:3835231	YP_426894.1
gene1839	28.4297	25.1533	Rru_A1808	hypothetical protein	Rru_A1808	YP_426895.1	Genbank:YP_426895.1,GeneID:3835232	YP_426895.1
gene1840	15.618	14.0063	Rru_A1809	sigma-24 %28FecI%29	Rru_A1809	YP_426896.1	InterPro:IPR007627,Genbank:YP_426896.1,GeneID:3835233	YP_426896.1
gene1841	12.2176	10.1323	Rru_A1810	hypothetical protein	Rru_A1810	YP_426897.1	Genbank:YP_426897.1,GeneID:3835234	YP_426897.1
gene1842	17.6286	17.1977	Rru_A1811	beta-lactamase-like	Rru_A1811	YP_426898.1	InterPro:IPR001279,Genbank:YP_426898.1,GeneID:3835235	YP_426898.1
gene1843	27.3705	26.5901	Rru_A1812	hypothetical protein	Rru_A1812	YP_426899.1	InterPro:IPR002747,Genbank:YP_426899.1,GeneID:3835236	YP_426899.1
gene1844	176.632	191.394	Rru_A1813	peptidase M20D%2C amidohydrolase	Rru_A1813	YP_426900.1	InterPro:IPR002933,InterPro:IPR010168,InterPro:IPR011650,Genbank:YP_426900.1,GeneID:3835237	YP_426900.1
gene1845	194.537	229.829	Rru_A1814	carbon monoxide dehydrogenase subunit G	Rru_A1814	YP_426901.1	InterPro:IPR010419,Genbank:YP_426901.1,GeneID:3835238	YP_426901.1
gene1846	29.9614	28.2377	Rru_A1815	glycolate reductase	Rru_A1815	YP_426902.1	InterPro:IPR006115,InterPro:IPR006139,InterPro:IPR006140,Genbank:YP_426902.1,GeneID:3835239	YP_426902.1
gene1847	73.2032	79.5468	Rru_A1816	Poly%28R%29-hydroxyalkanoic acid synthase%2C class I	Rru_A1816	YP_426903.1	InterPro:IPR000073,InterPro:IPR010941,InterPro:IPR010963,Genbank:YP_426903.1,GeneID:3835240	YP_426903.1
gene1848	219.676	278.919	Rru_A1817	hypothetical protein	Rru_A1817	YP_426904.1	InterPro:IPR000379,InterPro:IPR001440,Genbank:YP_426904.1,GeneID:3835241	YP_426904.1
gene1850	23.4518	23.6301	Rru_A1819	hypothetical protein	Rru_A1819	YP_426906.1	Genbank:YP_426906.1,GeneID:3835243	YP_426906.1
gene1851	71.553	60.0933	Rru_A1820	thiamine-monophosphate kinase	Rru_A1820	YP_426907.1	InterPro:IPR006283,InterPro:IPR010918,Genbank:YP_426907.1,GeneID:3835244	YP_426907.1
gene1852	121.332	91.2338	Rru_A1821	NusB antitermination factor	Rru_A1821	YP_426908.1	InterPro:IPR006027,InterPro:IPR011605,Genbank:YP_426908.1,GeneID:3835245	YP_426908.1
gene1853	143.276	105.633	Rru_A1822	6%2C7-dimethyl-8-ribityllumazine synthase	Rru_A1822	YP_426909.1	InterPro:IPR002180,Genbank:YP_426909.1,GeneID:3835246	YP_426909.1
gene1854	308.941	196.142	Rru_A1823	GTP cyclohydrolase II	Rru_A1823	YP_426910.1	InterPro:IPR000422,InterPro:IPR000926,Genbank:YP_426910.1,GeneID:3835247	YP_426910.1
gene1855	76.4579	69.2771	Rru_A1824	riboflavin synthase subunit alpha	Rru_A1824	YP_426911.1	InterPro:IPR001783,Genbank:YP_426911.1,GeneID:3835248	YP_426911.1
gene1856	35.5292	33.5657	Rru_A1825	5-amino-6-%285-phosphoribosylamino%29uracil reductase %2F diaminohydroxyphosphoribosylaminopyrimidine deaminase	Rru_A1825	YP_426912.1	InterPro:IPR002125,InterPro:IPR002734,InterPro:IPR004794,InterPro:IPR011549,Genbank:YP_426912.1,GeneID:3835249	YP_426912.1
gene1859	125.503	90.2611	Rru_A1828	ribose-5-phosphate isomerase	Rru_A1828	YP_426915.1	InterPro:IPR000276,InterPro:IPR003500,InterPro:IPR004785,Genbank:YP_426915.1,GeneID:3835252	YP_426915.1
gene1860	434.801	342.023	Rru_A1829	MucR family transcriptional regulator	Rru_A1829	YP_426916.1	InterPro:IPR008807,Genbank:YP_426916.1,GeneID:3835253	YP_426916.1
gene1861	26.4203	33.1585	Rru_A1830	hypothetical protein	Rru_A1830	YP_426917.1	Genbank:YP_426917.1,GeneID:3835254	YP_426917.1
gene1862	12.3528	15.9471	Rru_A1831	hypothetical protein	Rru_A1831	YP_426918.1	InterPro:IPR007115,Genbank:YP_426918.1,GeneID:3835255	YP_426918.1
gene1863	11.8905	13.0133	Rru_A1832	GTP cyclohydrolase	Rru_A1832	YP_426919.1	InterPro:IPR001474,Genbank:YP_426919.1,GeneID:3835256	YP_426919.1
gene1864	45.9045	44.1241	Rru_A1833	3-hydroxyisobutyrate dehydrogenase	Rru_A1833	YP_426920.1	InterPro:IPR004455,InterPro:IPR006115,InterPro:IPR011548,Genbank:YP_426920.1,GeneID:3835257	YP_426920.1
gene1865	49.45	47.8748	Rru_A1834	enoyl-CoA hydratase%2Fisomerase	Rru_A1834	YP_426921.1	InterPro:IPR001753,Genbank:YP_426921.1,GeneID:3835258	YP_426921.1
gene1866	24.7907	24.9016	Rru_A1835	butyryl-CoA dehydrogenase	Rru_A1835	YP_426922.1	InterPro:IPR006089,InterPro:IPR006090,InterPro:IPR006091,InterPro:IPR006092,Genbank:YP_426922.1,GeneID:3835259	YP_426922.1
gene1867	340.635	680.074	Rru_A1836	O-acetylhomoserine%2FO-acetylserine sulfhydrylase	Rru_A1836	YP_426923.1	InterPro:IPR000277,InterPro:IPR006235,Genbank:YP_426923.1,GeneID:3835260	YP_426923.1
gene1868	424.38	317.696	Rru_A1837	delta-aminolevulinic acid dehydratase	Rru_A1837	YP_426924.1	InterPro:IPR001731,Genbank:YP_426924.1,GeneID:3835261	YP_426924.1
gene1869	113.542	101.132	Rru_A1838	alpha%2Fbeta hydrolase	Rru_A1838	YP_426925.1	InterPro:IPR000073,InterPro:IPR000379,InterPro:IPR003089,Genbank:YP_426925.1,GeneID:3835262	YP_426925.1
gene1870	67.3648	65.2657	Rru_A1839	C4-dicarboxylate ABC transporter substrate-binding protein	Rru_A1839	YP_426926.1	InterPro:IPR005829,Genbank:YP_426926.1,GeneID:3835263	YP_426926.1
gene1871	141.004	148.593	Rru_A1840	penicillin amidase	Rru_A1840	YP_426927.1	InterPro:IPR001395,InterPro:IPR002692,Genbank:YP_426927.1,GeneID:3835264	YP_426927.1
gene1872	169.813	164.245	Rru_A1841	flavin reductase-like%2C FMN-binding	Rru_A1841	YP_426928.1	InterPro:IPR002563,Genbank:YP_426928.1,GeneID:3835265	YP_426928.1
gene1873	287.297	304.658	Rru_A1842	motA%2C chemotaxis %28motility protein A	Rru_A1842	YP_426929.1	InterPro:IPR000540,Genbank:YP_426929.1,GeneID:3835266	YP_426929.1
gene1874	110.724	123.935	Rru_A1843	OmpA%2FMotB protein	Rru_A1843	YP_426930.1	InterPro:IPR001395,InterPro:IPR006665,Genbank:YP_426930.1,GeneID:3835267	YP_426930.1
gene1875	41.9683	44.7554	Rru_A1844	hypothetical protein	Rru_A1844	YP_426931.1	InterPro:IPR010432,Genbank:YP_426931.1,GeneID:3835268	YP_426931.1
gene1876	145.915	139.893	Rru_A1845	arginyl-tRNA-protein transferase	Rru_A1845	YP_426932.1	InterPro:IPR007471,InterPro:IPR007472,Genbank:YP_426932.1,GeneID:3835269	YP_426932.1
gene1877	69.299	65.4785	Rru_A1846	twin-arginine translocation pathway signal	Rru_A1846	YP_426933.1	InterPro:IPR000408,InterPro:IPR004682,InterPro:IPR006311,Genbank:YP_426933.1,GeneID:3835270	YP_426933.1
gene1878	55.9294	47.2964	Rru_A1847	transglutaminase	Rru_A1847	YP_426934.1	InterPro:IPR002931,Genbank:YP_426934.1,GeneID:3835271	YP_426934.1
gene1879	122.901	85.7354	Rru_A1848	DNA topoisomerase IV subunit A	Rru_A1848	YP_426935.1	InterPro:IPR002205,InterPro:IPR005742,InterPro:IPR006691,Genbank:YP_426935.1,GeneID:3835272	YP_426935.1
gene1881	3.99725	2.48215	Rru_A1850	hypothetical protein	Rru_A1850	YP_426937.1	Genbank:YP_426937.1,GeneID:3835274	YP_426937.1
gene1883	71.714	52.1007	Rru_A1852	RNAse III	Rru_A1852	YP_426939.1	InterPro:IPR000999,InterPro:IPR001159,InterPro:IPR011907,Genbank:YP_426939.1,GeneID:3835276	YP_426939.1
gene1884	161.836	121.63	Rru_A1853	signal peptidase I	Rru_A1853	YP_426940.1	InterPro:IPR000223,InterPro:IPR006198,Genbank:YP_426940.1,GeneID:3835277	YP_426940.1
gene1885	121.002	88.4278	Rru_A1854	pyridoxine 5%27-phosphate synthase	Rru_A1854	YP_426941.1	InterPro:IPR004569,Genbank:YP_426941.1,GeneID:3835278	YP_426941.1
gene1886	102.935	73.9868	Rru_A1855	hypothetical protein	Rru_A1855	YP_426942.1	Genbank:YP_426942.1,GeneID:3835279	YP_426942.1
gene1887	642.938	403.081	Rru_A1856	%28p%29ppGpp synthetase SpoT%2FRelA	Rru_A1856	YP_426943.1	InterPro:IPR002912,InterPro:IPR003607,InterPro:IPR004095,InterPro:IPR004811,InterPro:IPR006674,InterPro:IPR007685,Genbank:YP_426943.1,GeneID:3835280	YP_426943.1
gene1888	761.794	415.977	Rru_A1857	DNA-directed RNA polymerase subunit omega	Rru_A1857	YP_426944.1	InterPro:IPR003716,InterPro:IPR006110,Genbank:YP_426944.1,GeneID:3835281	YP_426944.1
gene1889	25.3898	27.8112	Rru_A1858	7%2C8-dihydro-6-hydroxymethylpterin-pyrophosphokinase	Rru_A1858	YP_426945.1	InterPro:IPR000550,Genbank:YP_426945.1,GeneID:3835282	YP_426945.1
gene1890	190.214	207.661	Rru_A1859	hypothetical protein	Rru_A1859	YP_426946.1	InterPro:IPR002790,Genbank:YP_426946.1,GeneID:3835283	YP_426946.1
gene1891	61.1053	51.5772	Rru_A1860	uracil-DNA glycosylase superfamily protein	Rru_A1860	YP_426947.1	InterPro:IPR005122,Genbank:YP_426947.1,GeneID:3835284	YP_426947.1
gene1892	28.2073	28.9278	Rru_A1861	hypothetical protein	Rru_A1861	YP_426948.1	InterPro:IPR001440,Genbank:YP_426948.1,GeneID:3835285	YP_426948.1
gene1893	149.139	160.527	Rru_A1862	hypothetical protein	Rru_A1862	YP_426949.1	Genbank:YP_426949.1,GeneID:3835286	YP_426949.1
gene1894	333.062	289.119	Rru_A1863	glutathione peroxidase	Rru_A1863	YP_426950.1	InterPro:IPR000889,Genbank:YP_426950.1,GeneID:3835287	YP_426950.1
gene1896	328.216	251.863	Rru_A1865	dihydrodipicolinate synthase	Rru_A1865	YP_426952.1	InterPro:IPR002220,InterPro:IPR005263,Genbank:YP_426952.1,GeneID:3835289	YP_426952.1
gene1897	432.421	366.929	Rru_A1866	lytic transglycosylase%2C catalytic	Rru_A1866	YP_426953.1	InterPro:IPR000540,InterPro:IPR008258,Genbank:YP_426953.1,GeneID:3835290	YP_426953.1
gene1898	195.844	166.922	Rru_A1867	hypothetical protein	Rru_A1867	YP_426954.1	InterPro:IPR007607,Genbank:YP_426954.1,GeneID:3835291	YP_426954.1
gene1899	461.151	360.548	Rru_A1868	peptidase M23B	Rru_A1868	YP_426955.1	InterPro:IPR002886,Genbank:YP_426955.1,GeneID:3835292	YP_426955.1
gene1900	27.0932	23.8164	Rru_A1869	phosphatidylglycerophosphatase	Rru_A1869	YP_426956.1	InterPro:IPR007686,Genbank:YP_426956.1,GeneID:3835293	YP_426956.1
gene1901	50.6484	48.4355	Rru_A1870	CinA-like protein	Rru_A1870	YP_426957.1	InterPro:IPR008136,Genbank:YP_426957.1,GeneID:3835294	YP_426957.1
gene1902	47.1587	34.3927	Rru_A1871	Na%2FPi cotransporter II-like protein	Rru_A1871	YP_426958.1	InterPro:IPR003841,InterPro:IPR004633,Genbank:YP_426958.1,GeneID:3835295	YP_426958.1
gene1903	22.0418	22.8488	Rru_A1872	TetR family transcriptional regulator	Rru_A1872	YP_426959.1	InterPro:IPR001647,Genbank:YP_426959.1,GeneID:3835296	YP_426959.1
gene1904	20.3286	24.3888	Rru_A1873	hypothetical protein	Rru_A1873	YP_426960.1	InterPro:IPR000620,Genbank:YP_426960.1,GeneID:3835297	YP_426960.1
gene1905	20.742	30.6586	Rru_A1874	hypothetical protein	Rru_A1874	YP_426961.1	Genbank:YP_426961.1,GeneID:3835298	YP_426961.1
gene1906	127.792	114.133	Rru_A1875	multi-sensor Signal transduction histidine kinase	Rru_A1875	YP_426962.1	InterPro:IPR000014,InterPro:IPR000700,InterPro:IPR001610,InterPro:IPR003594,InterPro:IPR003661,InterPro:IPR004358,InterPro:IPR005467,Genbank:YP_426962.1,GeneID:3835299	YP_426962.1
gene1907	44.1028	35.2442	Rru_A1876	cyclase%2Fdehydrase	Rru_A1876	YP_426963.1	InterPro:IPR005031,Genbank:YP_426963.1,GeneID:3835300	YP_426963.1
gene1908	316.525	252.264	Rru_A1877	lipoyl synthase	Rru_A1877	YP_426964.1	InterPro:IPR003698,InterPro:IPR006638,InterPro:IPR007197,Genbank:YP_426964.1,GeneID:3835301	YP_426964.1
gene1909	774.035	597.831	Rru_A1878	dihydrolipoamide dehydrogenase	Rru_A1878	YP_426965.1	InterPro:IPR000103,InterPro:IPR000815,InterPro:IPR001100,InterPro:IPR001327,InterPro:IPR001395,InterPro:IPR002218,InterPro:IPR003042,InterPro:IPR004099,InterPro:IPR006076,InterPro:IPR006258,Genbank:YP_426965.1,GeneID:3835302	YP_426965.1
gene1910	790.404	597.814	Rru_A1879	dihydrolipoamide acetyltransferase	Rru_A1879	YP_426966.1	InterPro:IPR000089,InterPro:IPR001078,InterPro:IPR003016,InterPro:IPR004167,InterPro:IPR006257,Genbank:YP_426966.1,GeneID:3835303	YP_426966.1
gene1911	1248.98	864.791	Rru_A1880	pyruvate dehydrogenase subunit beta	Rru_A1880	YP_426967.1	InterPro:IPR000089,InterPro:IPR003016,InterPro:IPR005475,InterPro:IPR005476,Genbank:YP_426967.1,GeneID:3835304	YP_426967.1
gene1912	1266.44	759.05	Rru_A1881	pyruvate dehydrogenase %28lipoamide%29	Rru_A1881	YP_426968.1	InterPro:IPR000362,InterPro:IPR001017,Genbank:YP_426968.1,GeneID:3835305	YP_426968.1
gene1913	21.99	17.4679	Rru_A1882	septum formation initiator	Rru_A1882	YP_426969.1	InterPro:IPR007060,Genbank:YP_426969.1,GeneID:3835306	YP_426969.1
gene1914	114.992	104.616	Rru_A1883	magnesium%2Fcobalt transporter CorA	Rru_A1883	YP_426970.1	InterPro:IPR000005,InterPro:IPR002523,InterPro:IPR004488,Genbank:YP_426970.1,GeneID:3835307	YP_426970.1
gene1915	64.9789	69.3916	Rru_A1884	signal transduction histidine kinase	Rru_A1884	YP_426971.1	InterPro:IPR003594,InterPro:IPR003661,InterPro:IPR005467,Genbank:YP_426971.1,GeneID:3835308	YP_426971.1
gene1917	125.567	71.697	Rru_A1886	2-dehydro-3-deoxyphosphooctonate aldolase	Rru_A1886	YP_426973.1	InterPro:IPR006218,InterPro:IPR006269,Genbank:YP_426973.1,GeneID:3835310	YP_426973.1
gene1919	304.362	189.704	Rru_A1888	protein translocase subunit secG	Rru_A1888	YP_426975.1	InterPro:IPR004692,Genbank:YP_426975.1,GeneID:3835312	YP_426975.1
gene1920	516.842	450.817	Rru_A1889	triosephosphate isomerase	Rru_A1889	YP_426976.1	InterPro:IPR000652,Genbank:YP_426976.1,GeneID:3835313	YP_426976.1
gene1921	364.031	257.536	Rru_A1890	hypothetical protein	Rru_A1890	YP_426977.1	Genbank:YP_426977.1,GeneID:3835314	YP_426977.1
gene1922	215.662	172.278	Rru_A1891	anthranilate synthase component I	Rru_A1891	YP_426978.1	InterPro:IPR005256,InterPro:IPR005801,InterPro:IPR006805,Genbank:YP_426978.1,GeneID:3835315	YP_426978.1
gene1923	43.5595	47.1635	Rru_A1892	heavy metal transport%2Fdetoxification protein	Rru_A1892	YP_426979.1	InterPro:IPR006121,Genbank:YP_426979.1,GeneID:3835316	YP_426979.1
gene1924	140.649	125.314	Rru_A1893	hypothetical protein	Rru_A1893	YP_426980.1	InterPro:IPR006837,Genbank:YP_426980.1,GeneID:3835317	YP_426980.1
gene1925	301.052	292.438	Rru_A1894	heavy metal translocating P-type ATPase	Rru_A1894	YP_426981.1	InterPro:IPR000150,InterPro:IPR001756,InterPro:IPR001757,InterPro:IPR005834,InterPro:IPR006121,InterPro:IPR006403,InterPro:IPR006416,InterPro:IPR008250,Genbank:YP_426981.1,GeneID:3835318	YP_426981.1
gene1926	95.9113	89.9705	Rru_A1895	anthranilate synthase%2C component II	Rru_A1895	YP_426982.1	InterPro:IPR000991,InterPro:IPR001317,InterPro:IPR006220,InterPro:IPR006221,InterPro:IPR011702,Genbank:YP_426982.1,GeneID:3835319	YP_426982.1
gene1928	72.0662	63.483	Rru_A1897	indole-3-glycerol phosphate synthase	Rru_A1897	YP_426984.1	InterPro:IPR001468,InterPro:IPR003009,Genbank:YP_426984.1,GeneID:3835321	YP_426984.1
gene1929	250.624	228.106	Rru_A1898	LexA repressor	Rru_A1898	YP_426985.1	InterPro:IPR006197,InterPro:IPR006198,InterPro:IPR006199,InterPro:IPR006200,Genbank:YP_426985.1,GeneID:3835322	YP_426985.1
gene1930	116.413	90.843	Rru_A1899	nucleoside recognition protein	Rru_A1899	YP_426986.1	InterPro:IPR011642,Genbank:YP_426986.1,GeneID:3835323	YP_426986.1
gene1931	14.7673	14.3202	Rru_A1900	AsnC family transcriptional regulator	Rru_A1900	YP_426987.1	InterPro:IPR000485,Genbank:YP_426987.1,GeneID:3835324	YP_426987.1
gene1932	105.213	95.5037	Rru_A1901	chemotaxis sensory transducer protein	Rru_A1901	YP_426988.1	InterPro:IPR003660,InterPro:IPR004089,InterPro:IPR004090,Genbank:YP_426988.1,GeneID:3835325	YP_426988.1
gene1933	618.278	674.7	Rru_A1902	basic membrane lipoprotein	Rru_A1902	YP_426989.1	InterPro:IPR003760,Genbank:YP_426989.1,GeneID:3835326	YP_426989.1
gene1934	58.9427	40.3836	Rru_A1903	inner-membrane translocator	Rru_A1903	YP_426990.1	InterPro:IPR001851,Genbank:YP_426990.1,GeneID:3835327	YP_426990.1
gene1935	72.6275	53.5079	Rru_A1904	inner-membrane translocator	Rru_A1904	YP_426991.1	InterPro:IPR001851,Genbank:YP_426991.1,GeneID:3835328	YP_426991.1
gene1936	88.9508	65.4988	Rru_A1905	ABC transporter	Rru_A1905	YP_426992.1	InterPro:IPR001687,InterPro:IPR003439,InterPro:IPR003593,Genbank:YP_426992.1,GeneID:3835329	YP_426992.1
gene1937	177.375	147.664	Rru_A1906	sulfate transporter%2Fantisigma-factor antagonist	Rru_A1906	YP_426993.1	InterPro:IPR002645,InterPro:IPR006043,InterPro:IPR011547,Genbank:YP_426993.1,GeneID:3835330	YP_426993.1
gene1938	287.787	319.648	Rru_A1907	protein-methionine-S-oxide reductase	Rru_A1907	YP_426994.1	InterPro:IPR002579,Genbank:YP_426994.1,GeneID:3835331	YP_426994.1
gene1939	134.907	146.309	Rru_A1908	response regulator receiver modulated diguanylate cyclase	Rru_A1908	YP_426995.1	InterPro:IPR000014,InterPro:IPR000160,InterPro:IPR000700,InterPro:IPR001610,InterPro:IPR001789,Genbank:YP_426995.1,GeneID:3835332	YP_426995.1
gene1940	189.804	277.025	Rru_A1909	hypothetical protein	Rru_A1909	YP_426996.1	Genbank:YP_426996.1,GeneID:3835333	YP_426996.1
gene1941	291.007	349.129	Rru_A1910	cyclopropane-fatty-acyl-phospholipid synthase	Rru_A1910	YP_426997.1	InterPro:IPR000051,InterPro:IPR003333,Genbank:YP_426997.1,GeneID:3835334	YP_426997.1
gene1942	53.842	57.6441	Rru_A1911	ferric uptake regulator family protein	Rru_A1911	YP_426998.1	InterPro:IPR002481,Genbank:YP_426998.1,GeneID:3835335	YP_426998.1
gene1943	114.82	100.342	Rru_A1912	short-chain dehydrogenase%2Freductase sDR	Rru_A1912	YP_426999.1	InterPro:IPR002198,InterPro:IPR002347,Genbank:YP_426999.1,GeneID:3835336	YP_426999.1
gene1944	70.6155	60.3476	Rru_A1913	hypothetical protein	Rru_A1913	YP_427000.1	Genbank:YP_427000.1,GeneID:3835337	YP_427000.1
gene1945	605.615	421.844	Rru_A1914	cold-shock DNA-binding protein family protein	Rru_A1914	YP_427001.1	InterPro:IPR002059,InterPro:IPR011129,Genbank:YP_427001.1,GeneID:3835338	YP_427001.1
gene1946	586.332	276.725	Rru_A1915	DEAD%2FDEAH box helicase	Rru_A1915	YP_427002.1	InterPro:IPR000629,InterPro:IPR001410,InterPro:IPR001650,InterPro:IPR011545,Genbank:YP_427002.1,GeneID:3835339	YP_427002.1
gene1947	54.2999	59.0011	Rru_A1916	ferredoxin	Rru_A1916	YP_427003.1	InterPro:IPR001041,InterPro:IPR006058,Genbank:YP_427003.1,GeneID:3835340	YP_427003.1
gene1948	618.851	613.801	Rru_A1917	extracellular solute-binding protein	Rru_A1917	YP_427004.1	InterPro:IPR000914,Genbank:YP_427004.1,GeneID:3835341	YP_427004.1
gene1949	85.7287	93.4273	Rru_A1918	binding-protein dependent transport system inner membrane protein	Rru_A1918	YP_427005.1	InterPro:IPR000515,InterPro:IPR002040,Genbank:YP_427005.1,GeneID:3835342	YP_427005.1
gene1950	39.7333	38.7682	Rru_A1919	binding-protein dependent transport system inner membrane protein	Rru_A1919	YP_427006.1	InterPro:IPR000515,Genbank:YP_427006.1,GeneID:3835343	YP_427006.1
gene1951	57.14	61.4138	Rru_A1920	ABC transporter	Rru_A1920	YP_427007.1	InterPro:IPR003439,InterPro:IPR003593,Genbank:YP_427007.1,GeneID:3835344	YP_427007.1
gene1952	52.5872	56.0118	Rru_A1921	ABC transporter	Rru_A1921	YP_427008.1	InterPro:IPR001687,InterPro:IPR003439,InterPro:IPR003593,Genbank:YP_427008.1,GeneID:3835345	YP_427008.1
gene1953	18.9387	18.7706	Rru_A1922	DSBA oxidoreductase	Rru_A1922	YP_427009.1	InterPro:IPR001853,Genbank:YP_427009.1,GeneID:3835346	YP_427009.1
gene1954	15.0527	12.286	Rru_A1923	Lipid A biosynthesis-like	Rru_A1923	YP_427010.1	InterPro:IPR011499,Genbank:YP_427010.1,GeneID:3835347	YP_427010.1
gene1955	32.5939	25.8905	Rru_A1924	glycosyltransferase	Rru_A1924	YP_427011.1	InterPro:IPR000595,Genbank:YP_427011.1,GeneID:3835348	YP_427011.1
gene1956	18.4071	21.9184	Rru_A1925	GntR family transcriptional regulator	Rru_A1925	YP_427012.1	InterPro:IPR000524,InterPro:IPR004839,Genbank:YP_427012.1,GeneID:3835349	YP_427012.1
gene1957	45.5675	31.9419	Rru_A1926	hypothetical protein	Rru_A1926	YP_427013.1	Genbank:YP_427013.1,GeneID:3835350	YP_427013.1
gene1958	463.383	231.382	Rru_A1927	acetyl-CoA hydrolase	Rru_A1927	YP_427014.1	InterPro:IPR003702,Genbank:YP_427014.1,GeneID:3835351	YP_427014.1
gene1959	367.382	290.604	Rru_A1928	2-isopropylmalate synthase	Rru_A1928	YP_427015.1	InterPro:IPR000891,InterPro:IPR002034,InterPro:IPR005668,Genbank:YP_427015.1,GeneID:3835352	YP_427015.1
gene1960	653.218	305.643	Rru_A1929	phosphoadenosine phosphosulfate reductase	Rru_A1929	YP_427016.1	InterPro:IPR002500,Genbank:YP_427016.1,GeneID:3835353	YP_427016.1
gene1961	516.213	251.466	Rru_A1930	hypothetical protein	Rru_A1930	YP_427017.1	InterPro:IPR008318,Genbank:YP_427017.1,GeneID:3835354	YP_427017.1
gene1962	2511.45	1081.96	Rru_A1931	ferredoxin--nitrite reductase	Rru_A1931	YP_427018.1	InterPro:IPR005117,InterPro:IPR006066,InterPro:IPR006067,Genbank:YP_427018.1,GeneID:3835355	YP_427018.1
gene1963	436.387	172.542	Rru_A1932	hypothetical protein	Rru_A1932	YP_427019.1	Genbank:YP_427019.1,GeneID:3835356	YP_427019.1
gene1964	1946.73	789.658	Rru_A1933	uroporphyrinogen-III C-methyltransferase	Rru_A1933	YP_427020.1	InterPro:IPR000878,InterPro:IPR001100,InterPro:IPR003043,InterPro:IPR006366,InterPro:IPR006367,Genbank:YP_427020.1,GeneID:3835357	YP_427020.1
gene1965	34.8135	33.6522	Rru_A1934	TetR family transcriptional regulator	Rru_A1934	YP_427021.1	InterPro:IPR001647,Genbank:YP_427021.1,GeneID:3835358	YP_427021.1
gene1966	47.0238	44.2669	Rru_A1935	LuxR family transcriptional regulator	Rru_A1935	YP_427022.1	InterPro:IPR000792,Genbank:YP_427022.1,GeneID:3835359	YP_427022.1
gene1967	288.786	181.134	Rru_A1936	ErfK%2FYbiS%2FYcfS%2FYnhG	Rru_A1936	YP_427023.1	InterPro:IPR005490,Genbank:YP_427023.1,GeneID:3835360	YP_427023.1
gene1968	68.2893	75.2773	Rru_A1937	hypothetical protein	Rru_A1937	YP_427024.1	Genbank:YP_427024.1,GeneID:3835361	YP_427024.1
gene1969	35.0448	33.0671	Rru_A1938	hypothetical protein	Rru_A1938	YP_427025.1	InterPro:IPR002052,InterPro:IPR007473,Genbank:YP_427025.1,GeneID:3835362	YP_427025.1
gene1970	30.3295	34.2839	Rru_A1939	ribosomal large subunit pseudouridine synthase E	Rru_A1939	YP_427026.1	InterPro:IPR000748,InterPro:IPR006145,Genbank:YP_427026.1,GeneID:3835363	YP_427026.1
gene1971	21.8294	25.6148	Rru_A1940	hydroxymethylglutaryl-CoA lyase	Rru_A1940	YP_427027.1	InterPro:IPR000138,InterPro:IPR000891,Genbank:YP_427027.1,GeneID:3835364	YP_427027.1
gene1972	43.7305	47.3894	Rru_A1941	3-methylcrotonoyl-CoA carboxylase subunit alpha	Rru_A1941	YP_427028.1	InterPro:IPR000089,InterPro:IPR001882,InterPro:IPR005479,InterPro:IPR005481,InterPro:IPR005482,Genbank:YP_427028.1,GeneID:3835365	YP_427028.1
gene1973	26.4054	29.8665	Rru_A1942	methylglutaconyl-CoA hydratase	Rru_A1942	YP_427029.1	InterPro:IPR001753,Genbank:YP_427029.1,GeneID:3835366	YP_427029.1
gene1974	32.3673	38.837	Rru_A1943	propionyl-CoA carboxylase	Rru_A1943	YP_427030.1	InterPro:IPR000022,Genbank:YP_427030.1,GeneID:3835367	YP_427030.1
gene1975	32.4898	40.2947	Rru_A1944	DSBA oxidoreductase	Rru_A1944	YP_427031.1	InterPro:IPR001853,Genbank:YP_427031.1,GeneID:3835368	YP_427031.1
gene1976	92.4824	112.868	Rru_A1945	short-chain dehydrogenase%2Freductase sDR	Rru_A1945	YP_427032.1	InterPro:IPR002198,InterPro:IPR002347,Genbank:YP_427032.1,GeneID:3835369	YP_427032.1
gene1977	91.6007	103.262	Rru_A1946	acetyl-CoA C-acetyltransferase	Rru_A1946	YP_427033.1	InterPro:IPR002155,Genbank:YP_427033.1,GeneID:3835370	YP_427033.1
gene1978	26.1197	23.867	Rru_A1947	nucleotidyltransferase-like protein	Rru_A1947	YP_427034.1	Genbank:YP_427034.1,GeneID:3835371	YP_427034.1
gene1979	47.8382	42.6141	Rru_A1948	isovaleryl-CoA dehydrogenase	Rru_A1948	YP_427035.1	InterPro:IPR006089,InterPro:IPR006090,InterPro:IPR006091,InterPro:IPR006092,Genbank:YP_427035.1,GeneID:3835372	YP_427035.1
gene1980	171.916	165.127	Rru_A1949	hypothetical protein	Rru_A1949	YP_427036.1	Genbank:YP_427036.1,GeneID:3835373	YP_427036.1
gene1981	30.1108	25.3023	Rru_A1950	ModE family transcriptional regulator	Rru_A1950	YP_427037.1	InterPro:IPR000847,Genbank:YP_427037.1,GeneID:3835374	YP_427037.1
gene1982	22.4708	20.9045	Rru_A1951	AraC family transcriptional regulator	Rru_A1951	YP_427038.1	InterPro:IPR000005,InterPro:IPR003313,InterPro:IPR007113,Genbank:YP_427038.1,GeneID:3835375	YP_427038.1
gene1983	9.80947	12.4839	Rru_A1952	fusaric acid resistance protein region	Rru_A1952	YP_427039.1	InterPro:IPR006726,Genbank:YP_427039.1,GeneID:3835376	YP_427039.1
gene1984	0.707793	1.12439	Rru_A1953	hypothetical protein	Rru_A1953	YP_427040.1	Genbank:YP_427040.1,GeneID:3835377	YP_427040.1
gene1985	4.56918	6.74546	Rru_A1954	secretion protein HlyD	Rru_A1954	YP_427041.1	InterPro:IPR006143,Genbank:YP_427041.1,GeneID:3835378	YP_427041.1
gene1986	2.00571	3.54147	Rru_A1955	phosphoribosyltransferase	Rru_A1955	YP_427042.1	InterPro:IPR000836,Genbank:YP_427042.1,GeneID:3835379	YP_427042.1
gene1987	5.28566	6.07885	Rru_A1956	haloacid dehalogenase-like hydrolase	Rru_A1956	YP_427043.1	InterPro:IPR005834,Genbank:YP_427043.1,GeneID:3835380	YP_427043.1
gene1988	9.70894	12.2836	Rru_A1957	ExsB	Rru_A1957	YP_427044.1	InterPro:IPR004479,Genbank:YP_427044.1,GeneID:3835381	YP_427044.1
gene1989	11.2872	15.1987	Rru_A1958	GMP reductase	Rru_A1958	YP_427045.1	InterPro:IPR001093,InterPro:IPR003009,InterPro:IPR004136,Genbank:YP_427045.1,GeneID:3835382	YP_427045.1
gene1990	8.28675	11.0915	Rru_A1959	radical SAM family protein	Rru_A1959	YP_427046.1	InterPro:IPR007197,Genbank:YP_427046.1,GeneID:3835383	YP_427046.1
gene1991	10.7783	12.6546	Rru_A1960	O-methyltransferase family protein	Rru_A1960	YP_427047.1	InterPro:IPR000051,InterPro:IPR002935,Genbank:YP_427047.1,GeneID:3835384	YP_427047.1
gene1992	12.039	11.1548	Rru_A1961	TetR family transcriptional regulator	Rru_A1961	YP_427048.1	InterPro:IPR001647,Genbank:YP_427048.1,GeneID:3835385	YP_427048.1
gene1993	2.57937	2.71361	Rru_A1962	hypothetical protein	Rru_A1962	YP_427049.1	Genbank:YP_427049.1,GeneID:3835386	YP_427049.1
gene1994	7.31533	9.25418	Rru_A1963	adenylosuccinate lyase	Rru_A1963	YP_427050.1	InterPro:IPR000362,InterPro:IPR003031,InterPro:IPR004769,Genbank:YP_427050.1,GeneID:3835387	YP_427050.1
gene1995	5.74941	6.99765	Rru_A1964	adenylosuccinate synthetase	Rru_A1964	YP_427051.1	InterPro:IPR001114,Genbank:YP_427051.1,GeneID:3835388	YP_427051.1
gene1996	3.77329	6.08262	Rru_A1965	hypothetical protein	Rru_A1965	YP_427052.1	Genbank:YP_427052.1,GeneID:3835389	YP_427052.1
gene1997	7.63823	9.87812	Rru_A1966	coenzyme F390 synthetase-like protein	Rru_A1966	YP_427053.1	Genbank:YP_427053.1,GeneID:3835390	YP_427053.1
gene1998	9.80834	11.3648	Rru_A1967	peptidase S8%2FS53 subtilisin kexin sedolisin	Rru_A1967	YP_427054.1	InterPro:IPR000209,Genbank:YP_427054.1,GeneID:3835391	YP_427054.1
gene1999	25.8132	28.4275	Rru_A1968	transcriptional regulator	Rru_A1968	YP_427055.1	Genbank:YP_427055.1,GeneID:3835392	YP_427055.1
gene2000	267.783	273.919	Rru_A1969	esterase	Rru_A1969	YP_427056.1	InterPro:IPR000379,InterPro:IPR010126,Genbank:YP_427056.1,GeneID:3835393	YP_427056.1
gene2001	2099.89	2061.47	Rru_A1970	PTS fructose IIC component	Rru_A1970	YP_427057.1	InterPro:IPR003352,InterPro:IPR003353,InterPro:IPR006327,Genbank:YP_427057.1,GeneID:3835394	YP_427057.1
gene2002	948.812	840.255	Rru_A1971	PfkB protein	Rru_A1971	YP_427058.1	InterPro:IPR002139,InterPro:IPR002173,InterPro:IPR011611,Genbank:YP_427058.1,GeneID:3835395	YP_427058.1
gene2003	2778.55	2288.84	Rru_A1972	phosphoenolpyruvate--protein phosphotransferase	Rru_A1972	YP_427059.1	InterPro:IPR000032,InterPro:IPR000121,InterPro:IPR001020,InterPro:IPR002178,InterPro:IPR005698,InterPro:IPR006318,InterPro:IPR008279,InterPro:IPR008731,Genbank:YP_427059.1,GeneID:3835396	YP_427059.1
gene2004	70.3941	74.9625	Rru_A1973	LacI family transcriptional regulator	Rru_A1973	YP_427060.1	InterPro:IPR000843,InterPro:IPR001761,Genbank:YP_427060.1,GeneID:3835397	YP_427060.1
gene2005	21.9524	21.7281	Rru_A1974	hypothetical protein	Rru_A1974	YP_427061.1	Genbank:YP_427061.1,GeneID:3835398	YP_427061.1
gene2006	3.05496	3.89027	Rru_A1975	XRE family transcriptional regulator	Rru_A1975	YP_427062.1	InterPro:IPR001387,Genbank:YP_427062.1,GeneID:3835399	YP_427062.1
gene2007	10.6092	10.7824	Rru_A1976	phenylacetate-CoA ligase	Rru_A1976	YP_427063.1	Genbank:YP_427063.1,GeneID:3835400	YP_427063.1
gene2008	6.33981	4.55387	Rru_A1977	indolepyruvate oxidoreductase subunit beta	Rru_A1977	YP_427064.1	InterPro:IPR002869,Genbank:YP_427064.1,GeneID:3835401	YP_427064.1
gene2009	26.412	23.5625	Rru_A1978	indolepyruvate ferredoxin oxidoreductase	Rru_A1978	YP_427065.1	InterPro:IPR001450,InterPro:IPR011766,Genbank:YP_427065.1,GeneID:3835402	YP_427065.1
gene2010	206.846	156.079	Rru_A1979	tryptophan synthase subunit beta	Rru_A1979	YP_427066.1	InterPro:IPR001926,InterPro:IPR006316,InterPro:IPR006653,Genbank:YP_427066.1,GeneID:3835403	YP_427066.1
gene2011	30.9455	27.6289	Rru_A1980	hypothetical protein	Rru_A1980	YP_427067.1	InterPro:IPR009367,Genbank:YP_427067.1,GeneID:3835404	YP_427067.1
gene2012	76.4308	65.4553	Rru_A1981	succinylglutamate desuccinylase%2Faspartoacylase	Rru_A1981	YP_427068.1	InterPro:IPR007036,Genbank:YP_427068.1,GeneID:3835405	YP_427068.1
gene2013	101.892	79.6391	Rru_A1982	SEC-C domain-containing protein	Rru_A1982	YP_427069.1	InterPro:IPR004027,Genbank:YP_427069.1,GeneID:3835406	YP_427069.1
gene2014	17.7291	13.0585	Rru_A1983	hypothetical protein	Rru_A1983	YP_427070.1	Genbank:YP_427070.1,GeneID:3835407	YP_427070.1
gene2015	33.8793	34.6215	Rru_A1984	nitrogen fixation-like protein	Rru_A1984	YP_427071.1	Genbank:YP_427071.1,GeneID:3835408	YP_427071.1
gene2016	29.2399	28.0571	Rru_A1985	hypothetical protein	Rru_A1985	YP_427072.1	Genbank:YP_427072.1,GeneID:3835409	YP_427072.1
gene2017	36.3147	38.0617	Rru_A1986	hypothetical protein	Rru_A1986	YP_427073.1	InterPro:IPR011091,Genbank:YP_427073.1,GeneID:3835410	YP_427073.1
gene2018	60.9698	54.6806	Rru_A1987	peptidase M42	Rru_A1987	YP_427074.1	InterPro:IPR002933,InterPro:IPR008007,Genbank:YP_427074.1,GeneID:3835411	YP_427074.1
gene2019	74.3055	56.837	Rru_A1988	N-acetyltransferase GCN5	Rru_A1988	YP_427075.1	InterPro:IPR000182,Genbank:YP_427075.1,GeneID:3835412	YP_427075.1
gene2020	53.477	40.5738	Rru_A1989	asparagine synthase	Rru_A1989	YP_427076.1	InterPro:IPR000583,InterPro:IPR001962,InterPro:IPR006426,Genbank:YP_427076.1,GeneID:3835413	YP_427076.1
gene2021	9.0906	7.99732	Rru_A1990	hypothetical protein	Rru_A1990	YP_427077.1	Genbank:YP_427077.1,GeneID:3835414	YP_427077.1
gene2022	57.7841	45.01	Rru_A1991	hypothetical protein	Rru_A1991	YP_427078.1	Genbank:YP_427078.1,GeneID:3835415	YP_427078.1
gene2023	57.1288	49.5295	Rru_A1992	arsenate reductase	Rru_A1992	YP_427079.1	InterPro:IPR006659,InterPro:IPR006660,Genbank:YP_427079.1,GeneID:3835416	YP_427079.1
gene2024	64.1906	58.1819	Rru_A1993	hypothetical protein	Rru_A1993	YP_427080.1	Genbank:YP_427080.1,GeneID:3835417	YP_427080.1
gene2025	74.001	69.808	Rru_A1994	MerR family transcriptional regulator	Rru_A1994	YP_427081.1	InterPro:IPR000551,Genbank:YP_427081.1,GeneID:3835418	YP_427081.1
gene2026	66.0966	35.1562	Rru_A1995	divalent cation transporter	Rru_A1995	YP_427082.1	InterPro:IPR000644,InterPro:IPR006667,InterPro:IPR006668,InterPro:IPR006669,Genbank:YP_427082.1,GeneID:3835419	YP_427082.1
gene2029	232.06	137.18	Rru_A1997	carboxylesterase family protein	Rru_A1997	YP_427084.1	InterPro:IPR000379,InterPro:IPR008262,Genbank:YP_427084.1,GeneID:3835422	YP_427084.1
gene2030	199.104	437.772	Rru_A1998	ribulose 1%2C5-bisphosphate carboxylase large subunit	Rru_A1998	YP_427085.1	Genbank:YP_427085.1,GeneID:3835423	YP_427085.1
gene2031	63.7595	62.0164	Rru_A1999	hypothetical protein	Rru_A1999	YP_427086.1	Genbank:YP_427086.1,GeneID:3835424	YP_427086.1
gene2032	85.1644	169.844	Rru_A2000	hypothetical protein	Rru_A2000	YP_427087.1	Genbank:YP_427087.1,GeneID:3835425	YP_427087.1
gene2033	583.388	400.856	Rru_A2001	hypothetical protein	Rru_A2001	YP_427088.1	Genbank:YP_427088.1,GeneID:3835426	YP_427088.1
gene2034	46.7785	43.8489	Rru_A2002	D-isomer specific 2-hydroxyacid dehydrogenase	Rru_A2002	YP_427089.1	InterPro:IPR006140,Genbank:YP_427089.1,GeneID:3835427	YP_427089.1
gene2035	279.844	188.622	Rru_A2003	radical SAM family protein	Rru_A2003	YP_427090.1	InterPro:IPR005839,InterPro:IPR006638,InterPro:IPR007197,Genbank:YP_427090.1,GeneID:3835428	YP_427090.1
gene2036	14.2129	15.4513	Rru_A2004	LysR family transcriptional regulator	Rru_A2004	YP_427091.1	InterPro:IPR000847,InterPro:IPR005119,Genbank:YP_427091.1,GeneID:3835429	YP_427091.1
gene2037	229.816	117.867	Rru_A2005	glutaryl-CoA dehydrogenase	Rru_A2005	YP_427092.1	InterPro:IPR006089,InterPro:IPR006090,InterPro:IPR006091,InterPro:IPR006092,Genbank:YP_427092.1,GeneID:3835430	YP_427092.1
gene2038	104.133	64.0954	Rru_A2006	L-carnitine dehydratase%2Fbile acid-inducible protein F	Rru_A2006	YP_427093.1	InterPro:IPR003673,Genbank:YP_427093.1,GeneID:3835431	YP_427093.1
gene2039	42.2149	37.6149	Rru_A2007	hypothetical protein	Rru_A2007	YP_427094.1	InterPro:IPR000620,Genbank:YP_427094.1,GeneID:3835432	YP_427094.1
gene2040	3107.18	1728.61	Rru_A2008	thiamine biosynthesis protein ThiC	Rru_A2008	YP_427095.1	InterPro:IPR002817,Genbank:YP_427095.1,GeneID:3835433	YP_427095.1
gene2041	398.726	306.992	Rru_A2009	glycerol kinase	Rru_A2009	YP_427096.1	InterPro:IPR000577,InterPro:IPR005999,Genbank:YP_427096.1,GeneID:3835434	YP_427096.1
gene2042	148.736	161.897	Rru_A2010	class V aminotransferase	Rru_A2010	YP_427097.1	InterPro:IPR000192,Genbank:YP_427097.1,GeneID:3835435	YP_427097.1
gene2043	341.415	364.128	Rru_A2011	ABC transporter	Rru_A2011	YP_427098.1	InterPro:IPR001687,InterPro:IPR003439,InterPro:IPR003593,Genbank:YP_427098.1,GeneID:3835436	YP_427098.1
gene2044	162.125	180.369	Rru_A2012	binding-protein dependent transport system inner membrane protein	Rru_A2012	YP_427099.1	InterPro:IPR000515,Genbank:YP_427099.1,GeneID:3835437	YP_427099.1
gene2045	328.887	398.025	Rru_A2013	binding-protein dependent transport system inner membrane protein	Rru_A2013	YP_427100.1	InterPro:IPR000515,Genbank:YP_427100.1,GeneID:3835438	YP_427100.1
gene2046	1038.79	1493.29	Rru_A2014	twin-arginine translocation pathway signal	Rru_A2014	YP_427101.1	InterPro:IPR000914,InterPro:IPR006311,Genbank:YP_427101.1,GeneID:3835439	YP_427101.1
gene2047	503.808	570.128	Rru_A2015	molecular chaperone DnaJ	Rru_A2015	YP_427102.1	InterPro:IPR001623,InterPro:IPR002939,InterPro:IPR003095,Genbank:YP_427102.1,GeneID:3835440	YP_427102.1
gene2048	102.033	103.76	Rru_A2016	hypothetical protein	Rru_A2016	YP_427103.1	Genbank:YP_427103.1,GeneID:3835441	YP_427103.1
gene2050	6.79531	5.17915	Rru_A2017	hypothetical protein	Rru_A2017	YP_427104.1	Genbank:YP_427104.1,GeneID:3835443	YP_427104.1
gene2051	21.1934	22.6612	Rru_A2018	hypothetical protein	Rru_A2018	YP_427105.1	InterPro:IPR002145,InterPro:IPR005357,Genbank:YP_427105.1,GeneID:3835444	YP_427105.1
gene2052	66.4893	79.403	Rru_A2019	plasmid maintenance system antidote protein	Rru_A2019	YP_427106.1	InterPro:IPR001387,Genbank:YP_427106.1,GeneID:3835445	YP_427106.1
gene2053	52.1153	59.1144	Rru_A2020	plasmid maintenance system killer protein	Rru_A2020	YP_427107.1	InterPro:IPR007711,Genbank:YP_427107.1,GeneID:3835446	YP_427107.1
gene2054	36.8163	42.7336	Rru_A2021	endonuclease%2Fexonuclease%2Fphosphatase	Rru_A2021	YP_427108.1	InterPro:IPR005135,Genbank:YP_427108.1,GeneID:3835447	YP_427108.1
gene2055	5.42772	6.52446	Rru_A2022	hypothetical protein	Rru_A2022	YP_427109.1	Genbank:YP_427109.1,GeneID:3835448	YP_427109.1
gene2056	182.402	102.413	Rru_A2023	methyl-accepting chemotaxis sensory transducer	Rru_A2023	YP_427110.1	InterPro:IPR003660,InterPro:IPR004089,Genbank:YP_427110.1,GeneID:3835449	YP_427110.1
gene2057	75.6044	57.9111	Rru_A2024	tRNA %285-methylaminomethyl-2-thiouridylate%29-methyltransferase	Rru_A2024	YP_427111.1	InterPro:IPR004506,Genbank:YP_427111.1,GeneID:3835450	YP_427111.1
gene2058	91.4071	60.2122	Rru_A2025	TenA family transcription regulator	Rru_A2025	YP_427112.1	InterPro:IPR004305,Genbank:YP_427112.1,GeneID:3835451	YP_427112.1
gene2059	77.25	57.414	Rru_A2026	ferredoxin	Rru_A2026	YP_427113.1	InterPro:IPR001041,InterPro:IPR001055,Genbank:YP_427113.1,GeneID:3835452	YP_427113.1
gene2060	288.01	287.75	Rru_A2027	class V aminotransferase	Rru_A2027	YP_427114.1	InterPro:IPR000192,InterPro:IPR001597,Genbank:YP_427114.1,GeneID:3835453	YP_427114.1
gene2061	413.344	410.137	Rru_A2028	BadM%2FRrf2 family transcriptional regulator	Rru_A2028	YP_427115.1	InterPro:IPR000944,Genbank:YP_427115.1,GeneID:3835454	YP_427115.1
gene2062	623.067	664.58	Rru_A2029	serine O-acetyltransferase	Rru_A2029	YP_427116.1	InterPro:IPR001451,InterPro:IPR005881,Genbank:YP_427116.1,GeneID:3835455	YP_427116.1
gene2063	343.287	282.067	Rru_A2030	hypothetical protein	Rru_A2030	YP_427117.1	InterPro:IPR000379,Genbank:YP_427117.1,GeneID:3835456	YP_427117.1
gene2065	428.401	173.584	Rru_A2032	tyrosyl-tRNA synthetase	Rru_A2032	YP_427119.1	InterPro:IPR002305,InterPro:IPR002307,InterPro:IPR002942,Genbank:YP_427119.1,GeneID:3835458	YP_427119.1
gene2066	87.58	77.509	Rru_A2033	PAS%2FPAC sensor hybrid histidine kinase	Rru_A2033	YP_427120.1	InterPro:IPR000014,InterPro:IPR001789,InterPro:IPR003594,InterPro:IPR003660,InterPro:IPR003661,InterPro:IPR004358,InterPro:IPR005467,Genbank:YP_427120.1,GeneID:3835459	YP_427120.1
gene2067	75.0355	44.7758	Rru_A2034	phosphate transporter	Rru_A2034	YP_427121.1	InterPro:IPR001204,Genbank:YP_427121.1,GeneID:3835460	YP_427121.1
gene2068	37.4834	28.8181	Rru_A2035	phosphate binding protein	Rru_A2035	YP_427122.1	Genbank:YP_427122.1,GeneID:3835461	YP_427122.1
gene2069	24.7722	22.0143	Rru_A2036	hypothetical protein	Rru_A2036	YP_427123.1	Genbank:YP_427123.1,GeneID:3835462	YP_427123.1
gene2070	261.745	179.395	Rru_A2037	hypothetical protein	Rru_A2037	YP_427124.1	Genbank:YP_427124.1,GeneID:3835463	YP_427124.1
gene2071	256.433	253.302	Rru_A2038	glutamate-ammonia-ligase adenylyltransferase	Rru_A2038	YP_427125.1	InterPro:IPR000866,InterPro:IPR005190,Genbank:YP_427125.1,GeneID:3835464	YP_427125.1
gene2072	93.9241	71.8921	Rru_A2039	hypothetical protein	Rru_A2039	YP_427126.1	InterPro:IPR000379,Genbank:YP_427126.1,GeneID:3835465	YP_427126.1
gene2073	505.139	225.941	Rru_A2040	peptide chain release factor 2	Rru_A2040	YP_427127.1	InterPro:IPR000352,InterPro:IPR004374,InterPro:IPR005139,Genbank:YP_427127.1,GeneID:3835466	YP_427127.1
gene2074	218.867	232.78	Rru_A2041	aminotransferase	Rru_A2041	YP_427128.1	InterPro:IPR005814,Genbank:YP_427128.1,GeneID:3835467	YP_427128.1
gene2075	21.0461	26.6133	Rru_A2042	transcriptional regulator	Rru_A2042	YP_427129.1	InterPro:IPR001387,InterPro:IPR007113,Genbank:YP_427129.1,GeneID:3835468	YP_427129.1
gene2076	37.7613	47.2024	Rru_A2043	hypothetical protein	Rru_A2043	YP_427130.1	Genbank:YP_427130.1,GeneID:3835469	YP_427130.1
gene2077	32.1835	41.1298	Rru_A2044	hypothetical protein	Rru_A2044	YP_427131.1	Genbank:YP_427131.1,GeneID:3835470	YP_427131.1
gene2078	61.3468	83.726	Rru_A2045	binding-protein dependent transport system inner membrane protein	Rru_A2045	YP_427132.1	InterPro:IPR000515,Genbank:YP_427132.1,GeneID:3835471	YP_427132.1
gene2079	117.719	153.447	Rru_A2046	binding-protein dependent transport system inner membrane protein	Rru_A2046	YP_427133.1	InterPro:IPR000515,Genbank:YP_427133.1,GeneID:3835472	YP_427133.1
gene2080	371.132	611.48	Rru_A2047	extracellular solute-binding protein	Rru_A2047	YP_427134.1	InterPro:IPR006059,Genbank:YP_427134.1,GeneID:3835473	YP_427134.1
gene2081	93.1458	105.873	Rru_A2048	ABC transporter	Rru_A2048	YP_427135.1	InterPro:IPR001687,InterPro:IPR003439,InterPro:IPR003593,Genbank:YP_427135.1,GeneID:3835474	YP_427135.1
gene2082	71.8885	93.721	Rru_A2049	TetR family transcriptional regulator	Rru_A2049	YP_427136.1	InterPro:IPR001647,Genbank:YP_427136.1,GeneID:3835475	YP_427136.1
gene2083	381.087	486.274	Rru_A2050	secretion protein HlyD	Rru_A2050	YP_427137.1	InterPro:IPR006143,Genbank:YP_427137.1,GeneID:3835476	YP_427137.1
gene2084	842.588	1173.38	Rru_A2051	hydrophobe%2Famphiphile efflux-1 HAE1	Rru_A2051	YP_427138.1	InterPro:IPR001036,InterPro:IPR004764,Genbank:YP_427138.1,GeneID:3835477	YP_427138.1
gene2085	299.225	473.202	Rru_A2052	RND efflux system%2C outer membrane lipoprotein%2C NodT	Rru_A2052	YP_427139.1	InterPro:IPR002197,InterPro:IPR003423,InterPro:IPR010131,Genbank:YP_427139.1,GeneID:3835478	YP_427139.1
gene2086	47.2162	58.897	Rru_A2053	phenylacrylic acid decarboxylase	Rru_A2053	YP_427140.1	InterPro:IPR003382,InterPro:IPR004507,Genbank:YP_427140.1,GeneID:3835479	YP_427140.1
gene2087	33.1884	34.781	Rru_A2054	Hpt domain-containing protein	Rru_A2054	YP_427141.1	InterPro:IPR008207,Genbank:YP_427141.1,GeneID:3835480	YP_427141.1
gene2088	85.592	70.084	Rru_A2055	peptidase S49	Rru_A2055	YP_427142.1	InterPro:IPR001907,InterPro:IPR002142,Genbank:YP_427142.1,GeneID:3835481	YP_427142.1
gene2089	97.2509	71.5044	Rru_A2056	carbonate dehydratase	Rru_A2056	YP_427143.1	InterPro:IPR001765,Genbank:YP_427143.1,GeneID:3835482	YP_427143.1
gene2090	47.3064	31.0065	Rru_A2057	molybdopterin-guanine dinucleotide biosynthesis MobB region	Rru_A2057	YP_427144.1	InterPro:IPR004435,Genbank:YP_427144.1,GeneID:3835483	YP_427144.1
gene2091	64.4825	55.4796	Rru_A2058	histidine kinase	Rru_A2058	YP_427145.1	InterPro:IPR003594,InterPro:IPR003661,InterPro:IPR004358,InterPro:IPR005467,Genbank:YP_427145.1,GeneID:3835484	YP_427145.1
gene2092	30.5559	21.6373	Rru_A2059	metal dependent phosphohydrolase%2C HD region	Rru_A2059	YP_427146.1	InterPro:IPR003607,InterPro:IPR006674,Genbank:YP_427146.1,GeneID:3835485	YP_427146.1
gene2093	188.197	136.494	Rru_A2060	FAD linked oxidase	Rru_A2060	YP_427147.1	InterPro:IPR001450,InterPro:IPR004113,InterPro:IPR006094,Genbank:YP_427147.1,GeneID:3835486	YP_427147.1
gene2094	552.826	334.319	Rru_A2061	hypothetical protein	Rru_A2061	YP_427148.1	Genbank:YP_427148.1,GeneID:3835487	YP_427148.1
gene2095	88.4114	49.2338	Rru_A2062	hypothetical protein	Rru_A2062	YP_427149.1	Genbank:YP_427149.1,GeneID:3835488	YP_427149.1
gene2096	21.1607	18.6568	Rru_A2063	GntR family transcriptional regulator	Rru_A2063	YP_427150.1	InterPro:IPR000524,InterPro:IPR011711,Genbank:YP_427150.1,GeneID:3835489	YP_427150.1
gene2097	33.2806	32.1475	Rru_A2064	FAD dependent oxidoreductase	Rru_A2064	YP_427151.1	InterPro:IPR000205,InterPro:IPR006076,Genbank:YP_427151.1,GeneID:3835490	YP_427151.1
gene2098	31.876	25.1881	Rru_A2065	hydroxyproline-2-epimerase	Rru_A2065	YP_427152.1	InterPro:IPR008794,Genbank:YP_427152.1,GeneID:3835491	YP_427152.1
gene2099	34.2457	29.2151	Rru_A2066	dihydrodipicolinate synthetase	Rru_A2066	YP_427153.1	InterPro:IPR002220,Genbank:YP_427153.1,GeneID:3835492	YP_427153.1
gene2100	13.4686	15.2077	Rru_A2067	acyltransferase 3	Rru_A2067	YP_427154.1	InterPro:IPR000712,InterPro:IPR002656,Genbank:YP_427154.1,GeneID:3835493	YP_427154.1
gene2102	267.653	293.438	Rru_A2069	hypothetical protein	Rru_A2069	YP_427156.1	Genbank:YP_427156.1,GeneID:3835495	YP_427156.1
gene2103	41.109	40.8461	Rru_A2070	FAD dependent oxidoreductase	Rru_A2070	YP_427157.1	InterPro:IPR006076,Genbank:YP_427157.1,GeneID:3835496	YP_427157.1
gene2104	277.54	326.165	Rru_A2071	methylmalonate-semialdehyde dehydrogenase	Rru_A2071	YP_427158.1	InterPro:IPR002086,InterPro:IPR010061,Genbank:YP_427158.1,GeneID:3835497	YP_427158.1
gene2106	167.727	135.999	Rru_A2073	ribonuclease D	Rru_A2073	YP_427160.1	InterPro:IPR002121,InterPro:IPR002562,InterPro:IPR006292,Genbank:YP_427160.1,GeneID:3835499	YP_427160.1
gene2107	97.9541	140.821	Rru_A2074	thiosulfate-binding protein	Rru_A2074	YP_427161.1	InterPro:IPR005669,Genbank:YP_427161.1,GeneID:3835500	YP_427161.1
gene2108	116.106	226.824	Rru_A2075	O-acetylhomoserine%2FO-acetylserine sulfhydrylase	Rru_A2075	YP_427162.1	InterPro:IPR000277,InterPro:IPR000923,InterPro:IPR001597,InterPro:IPR003781,InterPro:IPR006235,Genbank:YP_427162.1,GeneID:3835501	YP_427162.1
gene2109	35.8398	49.1577	Rru_A2076	chemotaxis sensory transducer	Rru_A2076	YP_427163.1	InterPro:IPR000727,InterPro:IPR003660,InterPro:IPR004089,InterPro:IPR004090,Genbank:YP_427163.1,GeneID:3835502	YP_427163.1
gene2110	3.55599	4.95799	Rru_A2077	hypothetical protein	Rru_A2077	YP_427164.1	Genbank:YP_427164.1,GeneID:3835503	YP_427164.1
gene2111	441.785	448.638	Rru_A2078	chemotaxis sensory transducer	Rru_A2078	YP_427165.1	InterPro:IPR000727,InterPro:IPR003660,InterPro:IPR004089,Genbank:YP_427165.1,GeneID:3835504	YP_427165.1
gene2112	307.935	299.444	Rru_A2079	L-glutamine synthetase	Rru_A2079	YP_427166.1	InterPro:IPR008146,Genbank:YP_427166.1,GeneID:3835505	YP_427166.1
gene2113	128.916	121.785	Rru_A2080	hypothetical protein	Rru_A2080	YP_427167.1	Genbank:YP_427167.1,GeneID:3835506	YP_427167.1
gene2114	5.42795	4.31036	Rru_A2081	hypothetical protein	Rru_A2081	YP_427168.1	Genbank:YP_427168.1,GeneID:3835507	YP_427168.1
gene2115	108.452	112.743	Rru_A2082	hemerythrin HHE cation binding protein	Rru_A2082	YP_427169.1	InterPro:IPR002063,InterPro:IPR012312,Genbank:YP_427169.1,GeneID:3835508	YP_427169.1
gene2116	243.133	432.512	Rru_A2083	CreA	Rru_A2083	YP_427170.1	InterPro:IPR000834,InterPro:IPR010292,Genbank:YP_427170.1,GeneID:3835509	YP_427170.1
gene2118	55.0341	53.9967	Rru_A2084	hypothetical protein	Rru_A2084	YP_427171.1	InterPro:IPR001176,InterPro:IPR004839,Genbank:YP_427171.1,GeneID:3835511	YP_427171.1
gene2119	516.651	441.815	Rru_A2085	nitrogen regulatory protein P-II	Rru_A2085	YP_427172.1	InterPro:IPR002187,InterPro:IPR002332,Genbank:YP_427172.1,GeneID:3835512	YP_427172.1
gene2120	2417.11	2347.3	Rru_A2086	L-glutamine synthetase	Rru_A2086	YP_427173.1	InterPro:IPR001637,InterPro:IPR004809,InterPro:IPR008146,InterPro:IPR008147,Genbank:YP_427173.1,GeneID:3835513	YP_427173.1
gene2121	141.509	128.903	Rru_A2087	extracellular solute-binding protein	Rru_A2087	YP_427174.1	InterPro:IPR001311,InterPro:IPR001638,Genbank:YP_427174.1,GeneID:3835514	YP_427174.1
gene2122	24.158	20.5794	Rru_A2088	amino acid ABC transporter permease	Rru_A2088	YP_427175.1	InterPro:IPR000515,InterPro:IPR010065,Genbank:YP_427175.1,GeneID:3835515	YP_427175.1
gene2123	29.5968	29.1289	Rru_A2089	amino acid ABC transporter permease	Rru_A2089	YP_427176.1	InterPro:IPR000515,InterPro:IPR010065,Genbank:YP_427176.1,GeneID:3835516	YP_427176.1
gene2124	45.7308	37.3603	Rru_A2090	ABC transporter	Rru_A2090	YP_427177.1	InterPro:IPR001687,InterPro:IPR003439,InterPro:IPR003593,Genbank:YP_427177.1,GeneID:3835517	YP_427177.1
gene2125	198.171	86.5649	Rru_A2091	hypothetical protein	Rru_A2091	YP_427178.1	Genbank:YP_427178.1,GeneID:3835518	YP_427178.1
gene2126	204.749	91.0021	Rru_A2092	hypothetical protein	Rru_A2092	YP_427179.1	Genbank:YP_427179.1,GeneID:3835519	YP_427179.1
gene2127	100.765	99.7699	Rru_A2093	methyltransferase FkbM	Rru_A2093	YP_427180.1	InterPro:IPR006342,Genbank:YP_427180.1,GeneID:3835520	YP_427180.1
gene2128	274.3	298.497	Rru_A2094	acriflavin resistance protein	Rru_A2094	YP_427181.1	InterPro:IPR001036,Genbank:YP_427181.1,GeneID:3835521	YP_427181.1
gene2129	155.147	163.1	Rru_A2095	secretion protein HlyD	Rru_A2095	YP_427182.1	InterPro:IPR006143,Genbank:YP_427182.1,GeneID:3835522	YP_427182.1
gene2130	580.192	510.911	Rru_A2096	cell division protein FtsK	Rru_A2096	YP_427183.1	InterPro:IPR002543,Genbank:YP_427183.1,GeneID:3835523	YP_427183.1
gene2131	98.6774	97.2703	Rru_A2097	hypothetical protein	Rru_A2097	YP_427184.1	Genbank:YP_427184.1,GeneID:3835524	YP_427184.1
gene2132	444.274	407.633	Rru_A2098	hypothetical protein	Rru_A2098	YP_427185.1	InterPro:IPR002345,InterPro:IPR007452,Genbank:YP_427185.1,GeneID:3835525	YP_427185.1
gene2133	145.807	135.787	Rru_A2099	surface antigen	Rru_A2099	YP_427186.1	InterPro:IPR000184,InterPro:IPR010827,Genbank:YP_427186.1,GeneID:3835526	YP_427186.1
gene2134	58.6336	56.214	Rru_A2100	hypothetical protein	Rru_A2100	YP_427187.1	InterPro:IPR002781,Genbank:YP_427187.1,GeneID:3835527	YP_427187.1
gene2135	204.252	195.159	Rru_A2101	two component%2C sigma54 specific%2C Fis family transcriptional regulator	Rru_A2101	YP_427188.1	InterPro:IPR001789,InterPro:IPR002078,InterPro:IPR002197,InterPro:IPR003593,Genbank:YP_427188.1,GeneID:3835528	YP_427188.1
gene2136	78.2023	72.6843	Rru_A2102	hypothetical protein	Rru_A2102	YP_427189.1	Genbank:YP_427189.1,GeneID:3835529	YP_427189.1
gene2137	123.602	84.1495	Rru_A2103	L-carnitine dehydratase%2Fbile acid-inducible protein F	Rru_A2103	YP_427190.1	InterPro:IPR003673,Genbank:YP_427190.1,GeneID:3835530	YP_427190.1
[truncated: 1,865 more rows]
