# Supplementary material for: Integration of untargeted metabolomics with transcriptomics reveals active metabolic pathways
Source: Metabolomics. 2014 Aug 3;11(3):503–17. doi: 10.1007/s11306-014-0713-3 (PMC4334135; doi:10.1007/s11306-014-0713-3)
Supplement: Supplementary file 3 — Supplementary material 3 (ZIP 23 kb) [file 11306_2014_713_MOESM3_ESM.zip]

Archive with 15 entries (14 files):
- SouceCode/
- SouceCode/AdductHandling.R
- SouceCode/Adducts.list
- SouceCode/BayesianStatistics.R
- SouceCode/Clustering.R
- SouceCode/elementField.R
- SouceCode/Experimental.data.analysis.R
- SouceCode/ExtendedCluster.py
- SouceCode/ExtendedResidueTable.not.OOP.R
- SouceCode/IsotopePattern.R
- SouceCode/PathwayExtractor.py
- SouceCode/PrimaryPeaks.py
- SouceCode/RetentiontimeFilter.R
- SouceCode/SeedMetabolites.py
- SouceCode/MSEA.R
