# Supplementary material for: Integration of untargeted metabolomics with transcriptomics reveals active metabolic pathways
Source: Metabolomics. 2014 Aug 3;11(3):503–17. doi: 10.1007/s11306-014-0713-3 (PMC4334135; doi:10.1007/s11306-014-0713-3)
Supplement: Supplementary file 3 — Supplementary material 3 (ZIP 23 kb) [file 11306_2014_713_MOESM3_ESM.zip › SouceCode/AdductHandling.R]

readFile <- function(dirname, filename, ...){
	print(paste(dirname, filename, sep=""))
	t <- read.table(paste(dirname, filename, sep=""), header=T, sep="\t")
	mt <- as.matrix(t)
        return(mt)
}

calculateMassDifference <- function(peakMatrix, ...){
	mass.diff.mtx <- matrix(data=NA, nrow=length(peakMatrix[,1]), ncol=length(peakMatrix[,1]))
	
	for(i in 1:length(peakMatrix[,1])){
		for(j in 1:length(peakMatrix[,1])){
			mass.diff.mtx[i,j] = peakMatrix[j,1] - peakMatrix[i,1]
		}
	}
	return(mass.diff.mtx)	
}

getAdductIndex <- function(peakMatrix, mass.diff, adduct, ...){
	std.mass.tol = 2
	std.rt.tol = 5
	multi.rt.tol = 25 # retention time tolerance for multimers
	multi.mass.tol = 10 # 10 ppm as a mass tolerance of multimer
	hydrogen.correction <- 1.007825
	
	acidMass <- c(0.0, 46.005477, 60.021127, 61.999297)
	#formicAcid <- 46.005477
	#aceticAcid <- 60.021127
	#hydrogenBicarbonate <- 61.999297

	adduct.index <- NULL

	for(i in 1:(length(mass.diff[1,])-1)){
		for(j in (i+1):length(mass.diff[,1])){
			std.rt.diff <- peakMatrix[j,2] - peakMatrix[i,2] # calculate retention time difference between peaks
			std.mass.cutoff <- std.mass.tol*0.000001*peakMatrix[i,1] # mass cutoff for 2ppm mass tolerance 
			std.rt.cutoff <- std.rt.tol # retention time cutoff for 5 sec. retention time tolerance

			multi.mass.cutoff <- multi.mass.tol*0.000001*peakMatrix[j,1]
			multi.rt.cutoff <- multi.rt.tol
			
			# check adducts' peaks
			for(a in 1:length(adduct[,1])){
				comp.adduct.mass.diff <- as.numeric(adduct[a,2]) - mass.diff[i,j] # compare adducts' mass to the mass diffenrece of peaks
				if((abs(comp.adduct.mass.diff) < std.mass.cutoff) & (abs(std.rt.diff) < std.rt.cutoff)){
					#cat(i, "\t", j, "\n")
					#cat(peakMatrix[i,], "\t", peakMatrix[j,], "\n")
					adduct.index[length(adduct.index) + 1] <- j
					
				}
			}
			
			# check multimer adducts
			for(m in 1:3){
				if((abs((peakMatrix[i,1] + abs(mass.diff[i,j])) - peakMatrix[j,1]) < multi.mass.cutoff) & (abs((m*(peakMatrix[i,1] + hydrogen.correction) + acidMass[m]) - abs(mass.diff[i,j])) < multi.mass.cutoff)){
					if((abs(std.rt.diff) < multi.rt.cutoff)){
						#cat(i, "\t", j, "\n")
						#cat(peakMatrix[i,], "\t", peakMatrix[j,], "\n")
						adduct.index[length(adduct.index) + 1] <- j
					}
				}
			}
		}
	}
	return(adduct.index)
}

adductRemover <- function(add.index, monoisotopes, ...){

	refinedMatrix <- matrix(data=NA, nrow = 1, ncol=length(monoisotopes[1,]))

	for(i in 1:length(monoisotopes[,1])){
		adduct.signal <- 0
		for(j in 1:length(add.index)){
			if(i == add.index[j]){
				adduct.signal <- adduct.signal + 1
			}
		}

		if(adduct.signal < 1){
			refinedMatrix <- rbind(refinedMatrix, monoisotopes[i,])
		}
	}
	refinedMatrix <- refinedMatrix[-1,]
	return(refinedMatrix)
}


#managingAdductHandler <- function(peak.list, ...){
#managingAdductHandler <- function(dirname, filename, ...){
managingAdductHandler <- function(rtfM, ...){
	print("Processing adduct handler .......")
	#monoisotopes <- readFile("/home/kicho/myprogram/Massdata/Analysis/profile/", "mean.12samples.monoisotopic.group.list")
	#monoisotopes <- readFile(dirname, filename)
	#monoisotopes <- readFile("/home/kicho/myprogram/Massdata/Analysis/profile/", "MTA.Control20.MTA20.anova.less.than.0.01.txt")
	#monoisotopes <- peak.list
	adduct <- readFile("/home/kicho/myprogram/Massdata/Analysis/CurationProject/", "Adducts.list")
	#diff.matrix <- calculateMassDifference(monoisotopes)
	diff.matrix <- calculateMassDifference(rtfM)
	adduct.index <- getAdductIndex(rtfM, diff.matrix, adduct)
	adduct.free <- adductRemover(adduct.index, rtfM)
	print("Finishing adduct removing process")
	cat("Number of peaks after adduct removal : ", length(adduct.free[,1]), "\n")
	#print(adduct.free)
	#write.table(adduct.free, file="./../profile/MTA.Control20.MTA20.anova.less.than.0.01.adducts.free.list", sep="\t")
	return(adduct.free)
}

#dirname = "/home/kicho/myprogram/Massdata/Analysis/profile/"
#filename = "mean.12samples.precise.mass.rt.filter.210.2100.peak.list"
#filename = "MTA.Control20.MTA20.precise.mass.raw.intensity.rt210.rt2100.list"
#noadduct <- managingAdductHandler(dirname, filename)
#write.table(noadduct, file="./../profile/MTA.Control20.MTA20.precise.mass.rt210.rt2100.monoisotopic.group.adducts.free.list", sep="\t")
