# Supplementary material for: Integration of untargeted metabolomics with transcriptomics reveals active metabolic pathways
Source: Metabolomics. 2014 Aug 3;11(3):503–17. doi: 10.1007/s11306-014-0713-3 (PMC4334135; doi:10.1007/s11306-014-0713-3)
Supplement: Supplementary file 3 — Supplementary material 3 (ZIP 23 kb) [file 11306_2014_713_MOESM3_ESM.zip › SouceCode/Adducts.list]

adduct	mass
M+H	1.007276
M+NH4	18.033823
M+Na	22.989218
M+CH3OH+H	33.033489
M+K	38.963158
M+ACN+H	42.033823
M+2Na-H	44.971160
M+IsoProp+H	61.06534
M+ACN+Na	64.015765
M+2K+H	76.919040
M+DMSO+H	79.02122
M+2ACN+H	83.060370
M+IsoProp+Na+H	84.05511
M-H2O-H	-19.01839
M-H	-1.007276
M+Na-2H	20.974666
M+Cl	34.969402
M+K-2H	36.948606
M+FA-H	44.998201
M+Hac-H	59.013851
M+Br	78.918885
M+TFA-H	112.985586
