# Supplementary material for: Integration of untargeted metabolomics with transcriptomics reveals active metabolic pathways
Source: Metabolomics. 2014 Aug 3;11(3):503–17. doi: 10.1007/s11306-014-0713-3 (PMC4334135; doi:10.1007/s11306-014-0713-3)
Supplement: Supplementary file 3 — Supplementary material 3 (ZIP 23 kb) [file 11306_2014_713_MOESM3_ESM.zip › SouceCode/BayesianStatistics.R]

## Bayesian probability between simulated isotope pattern and measured peak

###########################################################################################################
complementaryErrorFunction <- function(z, ...){
	b <- 0.0
	
	for(n in 0:20){
		if(n == 0){
			a <- 1.0
		}
		else{
			a <- 1.0
			for(k in 1:n){
				a <- a*(-(z*z))/k
			}
		}
		b <- b + (z/(2*n + 1))*a
	}
	erf <- (2/sqrt(pi))*b # erf means the probability that single measurement can be an error between -z and +z
	erfc <- 1 - erf # given a peak with true mass mj, a peak at mass Mj is observed in the measured spectrum
	return(erfc)
}


#############################################
#prior.probability <- 0

#setPriorProbability <- function(prob, ...){
#	return(prob)
#}
#############################################

priorProbability <- function(c, ...){
	
	prior <- 1.0
	
	if((c[5] > 0.0)){
		OP.ratio <- c[4]/c[5]
		if(OP.ratio > 3.0){
			prior <- 1.0
		}
		else{
			prior <- 0.5
		}
	}
	else{
		prior <- 1.0
	}
	return(prior)
}


## Bayesian statistics
# isotope pattern matching score for a molecule (a candidate molecule)
isotopicPatternMatchingSCORE <- function(c, exp.isop, theor.isop, ...){

	isop.score <- 1.0
	prior.prob <- priorProbability(c) # this should be calculated based on prior distribution
	#prior.probability <- 1.0 # this should be calculated based on prior distribution
	alpha1 <- 3
	alpha2 <- 20
	beta1 <- 10
	beta2 <- 90
	score <- matrix(data=NA, nrow=length(exp.isop[,1]), ncol=length(exp.isop[1,]))
	
	for(e in 1:length(exp.isop[,1])){
		sigmaM <- (0.000001*(theor.isop[e,2]*alpha1 + ((1 - theor.isop[e,2])*alpha2))*exp.isop[e,1])/3.0
		sigmaP <- (1/3)*log10(1 + theor.isop[e,2]*(beta1/100) + (1 - theor.isop[e,2])*(beta2/100))
		
		if(e == 1){
			# monoisotopic peaks
			relative.mass.diff <- abs(exp.isop[e,1] - theor.isop[e,1])/theor.isop[e,1]
			relative.prob.diff <- abs(log10(exp.isop[e,2]) - log10(theor.isop[e,2]))
		}
		else{
			exp.mass.diff <- exp.isop[e,1] - exp.isop[1,1]
			theor.mass.diff <- theor.isop[e,1] - theor.isop[1,1]
			relative.mass.diff <- abs(exp.mass.diff - theor.mass.diff)/theor.isop[e,1]
			
			prob.ratio.exp <- log10(exp.isop[e,2]) - log10(exp.isop[1,2])
			prob.ratio.theor <- log10(theor.isop[e,2]) - log10(theor.isop[1,2])
			relative.prob.diff <- abs(prob.ratio.exp - prob.ratio.theor)/abs(prob.ratio.theor)
		}

		zmass <- relative.mass.diff/(sqrt(2)*sigmaM)
		zprob <- relative.prob.diff/sqrt(2)*sigmaP

		#cat("zmass", zmass, "\n")
		#cat("zprob", zprob, "\n")

		erfc.zmass <- complementaryErrorFunction(zmass)
		erfc.zprob <- complementaryErrorFunction(zprob)
		score[e,1] <- erfc.zmass
		score[e,2] <- erfc.zprob
		
		isop.score <- isop.score*erfc.zmass*erfc.zprob
	}
	isop.score <- isop.score*prior.prob
	return(isop.score)
}

# global variable
#iscore.compomer.set <- NULL

# save iscore and compomer information in global variable, candidates
#setAllCompomers <- function(iscore, com){
#	iscore.compomer <- c(iscore, com)
#	assign("iscore.compomer.set", rbind(iscore.compomer.set, iscore.compomer), envir=.GlobalEnv)
#}


# get matching probability between simulated isotope pattern with measured spectra
getBayesianStatistics <- function(can){
	#print(is.matrix(can))
	denominator <- sum(can[,1])
	orcan <- matrix(data=NA, nrow=length(can[,1]), ncol=length(can[1,]))
	for(i in 1:length(can[,1])){
		can[i,1] <- can[i,1]/denominator
	}
	o <- order(can[,1], decreasing=T)
	orcan <- can[o,]
	return(orcan)
}
#########################################################################################################
