# Supplementary material for: Integration of untargeted metabolomics with transcriptomics reveals active metabolic pathways
Source: Metabolomics. 2014 Aug 3;11(3):503–17. doi: 10.1007/s11306-014-0713-3 (PMC4334135; doi:10.1007/s11306-014-0713-3)
Supplement: Supplementary file 3 — Supplementary material 3 (ZIP 23 kb) [file 11306_2014_713_MOESM3_ESM.zip › SouceCode/Clustering.R]

calculateDistance <- function(monoisotope.group, seedMetabolites, ...){

	for(s in 1:length(seedMetabolites)){
		mz = seedMetabolites[s].mass
		rt = seedMetabolites[s].rt

		for(m in 1:length(monoisotope.group[,1]){
			if((abs(monoisotope.group[i,1] - mz) < 0.0000001) & (abs(monoisotope.group[i,2] - rt) < 0.0000001)){
				center <- monoisotope.group[i,3:8]
			}
		}
	}

}
