# Supplementary material for: Integration of untargeted metabolomics with transcriptomics reveals active metabolic pathways
Source: Metabolomics. 2014 Aug 3;11(3):503–17. doi: 10.1007/s11306-014-0713-3 (PMC4334135; doi:10.1007/s11306-014-0713-3)
Supplement: Supplementary file 3 — Supplementary material 3 (ZIP 23 kb) [file 11306_2014_713_MOESM3_ESM.zip › SouceCode/elementField.R]

## HCNOPS element information ###
#molecule.element <- NULL

H <- list(symbol="H", name="Hydrogen", atom.num=1, iso.mass=c(1.007825, 2.014102), iso.composition=c(0.999850, 0.000150), iso.mass.diff=c(0.0, 1.006277))

C <- list(symbol="C", name="Carbon", atom.num=6, iso.mass=c(12.000000, 13.003355), iso.composition=c(0.988900, 0.011100), iso.mass.diff=c(0.0, 1.003355))

N <- list(symbol="N", name="Nitrogen", atom.num=14, iso.mass=c(14.003074, 15.000109), iso.composition=c(0.996340, 0.003660), iso.mass.diff=c(0.0, 0.997035))

O <- list(symbol="O", name="Oxygen", atom.num=16, iso.mass=c(15.994915, 16.999132, 17.999161), iso.composition=c(0.997620, 0.000380, 0.002000), iso.mass.diff=c(0.0, 1.004217, 2.004246))

P <- list(symbol="P", name="Phosphorus", atom.num=31, iso.mass=c(30.973762), iso.composition=c(1.0), iso.mass.diff=c(0.0))

S <- list(symbol="S", name="Sulfur", atom.num=32, iso.mass=c(31.972071, 32.971459, 33.967867, 35.967081), iso.composition=c(0.950200, 0.007500, 0.042100, 0.000200), iso.mass.diff=c(0.0, 0.999388, 1.995796, 3.995010))

CL <- list(symbol="CL", name="Chlorine", atom.num=35, iso.mass=c(34.968853, 36.965903), iso.composition=c(0.7576, 0.2424), iso.mass.diff=c(0.0, 1.997050))

BR <- list(symbol="BR", name="Bromine", atom.num=79, iso.mass=c(78.918337, 80.916291), iso.composition=c(0.5069, 0.4931), iso.mass.diff=c(0.0, 1.997954))

molecule.element <- NULL
molecule.element <- c(molecule.element, list(H))
molecule.element <- c(molecule.element, list(C))
molecule.element <- c(molecule.element, list(N))
molecule.element <- c(molecule.element, list(O))
molecule.element <- c(molecule.element, list(P))
molecule.element <- c(molecule.element, list(S))
molecule.element <- c(molecule.element, list(CL))
molecule.element <- c(molecule.element, list(BR))
