# Supplementary material for: Integration of untargeted metabolomics with transcriptomics reveals active metabolic pathways
Source: Metabolomics. 2014 Aug 3;11(3):503–17. doi: 10.1007/s11306-014-0713-3 (PMC4334135; doi:10.1007/s11306-014-0713-3)
Supplement: Supplementary file 3 — Supplementary material 3 (ZIP 23 kb) [file 11306_2014_713_MOESM3_ESM.zip › SouceCode/Experimental.data.analysis.R]

#!/bin/sh

### Handling experimental data


readFile <- function(dirname, filename, ...){
	print(paste(dirname, filename, sep=""))
	t <- read.table(paste(dirname, filename, sep=""), header=T, sep="\t")
	#t <- read.table(paste("/home/kicho/myprogram/Massdata/Analysis/profile/", filename, sep=""), header=T, sep="\t")
	mt <- as.matrix(t)
	o <- order(mt[,1], decreasing=F)
	mt <- mt[o,]
	return(mt)
}

getSubMatrix <- function(mt, ...){
	submt <- NULL
	submt <- mt[,1:4]
	submt[,3:4] <- NA
	return(submt)
}

# check intensity ratio is acceptable for isotopes
isAcceptableIntensityRatio <- function(h, l, mt, ...){
	signal <- 0
	for(p in 3:length(mt[1,])){
		if((mt[l,p] != 0)  & (mt[h,p] != 0)){
			ratio <- mt[l,p]/mt[h,p]
			#print(ratio)
			if(ratio < 1.0){
				signal <- signal + 1
			}
		}
	}

	if(signal > 2){
		return(TRUE)
	}
	return(FALSE)
}


# calculate relative intensity ratio based on maximum intensity peak, and identify peaks showing significant fold change
# format
# mz	rt	relative intensity	significant index
calculateRelativeIntensity <- function(index, mt, ...){
	#isotope.group <- matrix(data=NA, nrow=length(index), ncol=length(mt[1,]))
	isotope.group <- matrix(data=NA, nrow=length(index), ncol=5)
	
	max.position <- which.max(mt[index[1],])
	start.col.index <- 3
	data.size <- length(mt[1,]) - (start.col.index - 1)
	interval <- data.size/2
			
	#sum <- 0	
	#for(q in 1:length(index)){
	#	sum <- sum + mt[index[q],max.position]
	#}
		
	for(q in 1:length(index)){
		#isotope.group[q,length(isotope.group[1,])] <- mt[index[q],max.position]/sum
		#isotope.group[q, 3] <- mt[index[q],max.position]/sum # relative intensity per sum of all isotopic group
		isotope.group[q, 3] <- mt[index[q],max.position]/mt[index[1],max.position] # relative intensity per monoisotopic peak intensity
	}

	for(i in 1:length(index)){
		isotope.group[i,1] <- mt[index[i],1]
		isotope.group[i,2] <- mt[index[i],2]
	
		# identify peaks showing significant fold change, primary peaks
		# save as an index ( 1 means significant, 0 means not significant )	
		sign <- 0
		for(j in 2:interval){
			if(mt[index[i], (start.col.index + j -1)] == 0){
				mt[index[i], (start.col.index + j - 1)] <- 5.0
			}
			fold <- mt[index[i], (start.col.index + interval + j -1)]/mt[index[i], (start.col.index + j -1)]

			#if((fold > 5.0) | (fold < 0.2)){ # initial cutoff can be loosen to detect more seed metabolites. Originally, 5-fold or 1/5-fold is used as an initial cutoff
			if((fold > 1.2) | (fold < 0.8)){
				sign <- sign + 1	
			}
		}
		
		isotope.group[i,5] <- fold #added code to get fold change for seed metabolites

		if(sign > 0){
			isotope.group[i,4] <- 1
		}
		else{
			isotope.group[i,4] <- 0
		}
	}
	return(isotope.group)
}


getIntensitySummationForIsotopeGroup <- function(iso.index, mt, col.index, ...){
	
	tmpmatrix <- matrix(data=0, nrow=1, ncol=(length(mt[1,])-(col.index - 1)))
	
	for(i in 1:length(iso.index)){
		tmpmatrix <- tmpmatrix + mt[iso.index[i], col.index:length(mt[1,])]
	}
	mono.iso <- c(mt[iso.index[1], 1:2], tmpmatrix)
	return(mono.iso)
}


# mz, rt, intensity ratio1, ratio2, ratio3 (a=MTA_0/control_0 : a/a, (TA_10/Control_10)/a, (MTA_20/Control_20)/a)
getMonoisotopicMassList <- function(index, mt, scale, ...){
	
	#print(index)
	start.col.index <- 3
	data.size <- length(mt[1,]) - (start.col.index - 1)
	interval <- data.size/2
##	monoisotopic.group <- matrix(data=NA, nrow=length(index), ncol=(interval + 2)) 
	monoisotopic.group <- matrix(data=NA, nrow=length(index), ncol=length(mt[1,])) 
	print(scale)	

	for(i in 1:length(index)){
		#for(j in 1:length(mt[1,])){
#		monoisotopic.group[i,1] <- mt[index[i], 1]	
#		monoisotopic.group[i,2] <- mt[index[i], 2]
		monoisotopic.group[i,] <- mt[index[i],]
		#}
		
#		for(j in 3:length(mt[1,])){
#			monoisotopic.group[i,j] <- mt[index[i],j]
#			if(mt[index[i], j] == 0){
#				mt[index[i], j] <- 5.0 # prohibit denominator is 0
#			}
#
#			if(scale == "log10"){
#				monoisotopic.group[i,j] <- log10(mt[index[i], j]/mt[index[i], 3]) # log10 ratio, -Inf problem
#			} else if(scale == "log2"){
#				monoisotopic.group[i,j] <- log2(mt[index[i], j]/mt[index[i], 3]) # log10 ratio, -Inf problem
#			} else{
#				monoisotopic.group[i,j] <- mt[index[i], j]/mt[index[i], 3] # divided by Control_0 intensity
#			}
#		}

		#for(j in 1:interval){
		#	if(mt[index[i], (start.col.index + j -1)] == 0){
		#
		#	mt[index[i], (start.col.index + j -1)] <- 5.0
		#	}
		#	monoisotopic.group[i,(start.col.index + j - 1)] <- mt[index[i], (start.col.index + interval + j - 1)]/mt[index[i], (start.col.index + j -1)]
		#	#monoisotopic.group[i,(start.col.index + j - 1)] <- log2(mt[index[i], (start.col.index + interval + j - 1)]/mt[index[i], (start.col.index + j -1)])
		#}
		
		# One more dividing by MTA_0/Control_0
		#for(j in start.col.index:length(monoisotopic.group[1,])){
		#	#print(monoisotopic.group[i,start.col.index])
		#	if(monoisotopic.group[i,start.col.index] == 0){
		#		monoisotopic.group[i,start.col.index] <- 1.0
		#	}
		#	monoisotopic.group[i, j] <- monoisotopic.group[i, j]/monoisotopic.group[i,start.col.index]
		#	#monoisotopic.group[i, j] <- log2(monoisotopic.group[i, j]/monoisotopic.group[i,start.col.index])
		#}
	}
	return(monoisotopic.group)
}


massDefectFilter <- function(mt, ...){
        m <- gsub(" +", "", mt[,1])
        spm <- strsplit(m, '[[:punct:]]')
        nm <- matrix(data=NA, nrow=1, ncol=length(mt[1,]))
        cat("\nprinting mt ............. : ", mt[1,], "\n")

        for(i in 1:length(mt[,1])){
                integral <- as.double(spm[[i]][1])
                decimal <- as.double(paste("0.", spm[[i]][2], sep=""))
                #cat("\ndecimal .................. : ", is.numeric(decimal), "\n")
                if((integral <= 100.0)){
                        if((decimal >= 0.90)||(decimal <= 0.10))
                                nm <- rbind(nm, mt[i,])
                }
                else if((integral > 100.0)&&(integral <= 200.0)){
                        if((decimal >= 0.82)||(decimal <= 0.20))
                                nm <- rbind(nm, mt[i,])
                }
                else if((integral > 200.0)&&(integral <= 300.0)){
                        if((decimal >= 0.82)||(decimal <= 0.30))
                                nm <- rbind(nm, mt[i,])
                }
                else if((integral > 300.0)&&(integral <= 400.0)){
                        if((decimal >= 0.82)||(decimal <= 0.40))
                                nm <- rbind(nm, mt[i,])
                }
                else if((integral > 400.0)&&(integral <= 500.0)){
                        if((decimal >= 0.82)||(decimal <= 0.50))
                                nm <- rbind(nm, mt[i,])
                }
                else if((integral > 500.0)&&(integral <= 600.0)){
                        if((decimal >= 0.82)||(decimal <= 0.60))
                                nm <- rbind(nm, mt[i,])
                }
                else if((integral > 600.0)){
                        if((decimal >= 0.82)||(decimal <= 0.60))
                                nm <- rbind(nm, mt[i,])

                }
        }
        nm <- nm[-1,]
        cat("\nis nm correct ? ................ :" , length(nm[,1]), "\n")
        cat("\nprinting nm .................... : ", nm[1,], "\n")
        return(nm)
}


#getMonoisotopesRawIntensity <- function(index, mt, scale, ...){
#	start.col.index <- 3
#	data.size <- length(mt[1,]) - (start.col.index - 1)
#	interval <- data.size/2
##       monoisotopic.group <- matrix(data=NA, nrow=length(index), ncol=(interval + 2)) 
#	monoisotopic.group <- matrix(data=NA, nrow=length(index), ncol=length(mt[1,]))
#	print(scale)
#
#	for(i in 1:length(index)){
#		monoisotopic.group[i,] <- mt[index[i],]
#	}
#	return(monoisotopic.group)
#}


# grouping isotopes
getIsotopeGroup <- function(mt, mat, loc, scale, ...){
	iter <- 10
	col.index <- 3
	num.of.peak <- length(mat[,1])
	mass.tolerance <- 0.01
	rt.tolerance <- 1.0
	carbon.isop.mass <- 1.0001
	oxygen.isop.mass <- 2.0001

	isop.mass <- carbon.isop.mass
	#rtlimit <- 5.0
	rtlimit <- 12.0

	res.list <- list()
	monoisotopic.group <- NULL
	isotope.group <- list()

	for(i in 1:num.of.peak){
		if(is.na(mat[i,loc])){
			
			num <- 0
			acceptable.intensity <- FALSE
			tmp.isotope.group <- NULL
			spiking <- mat[i,1] # set plausible monoisotopic peak

			if((num.of.peak - i + 1) > iter){
				for(j in (i+1):(i+iter)){
					if((abs(mat[i,2] - mat[j,2]) < rtlimit + rt.tolerance)){
						# Carbon isotope pattern
						tmpisop <- mat[j,1]
						
						if((abs(spiking - tmpisop) > (isop.mass - mass.tolerance)) & (abs(spiking - tmpisop) < (isop.mass + mass.tolerance))){
							
							acceptable.intensity <- isAcceptableIntensityRatio(i, j, mt)
							if(acceptable.intensity){
								num <- num + 1
								mat[i,loc] <- i
								mat[j,loc] <- i
								
								if(num < 2){
									tmp.isotope.group[length(tmp.isotope.group) + 1] <- i
								}
								tmp.isotope.group[length(tmp.isotope.group) + 1] <- j
								spiking <- tmpisop
							}
						}
					}
				}
			}
			else if(i < num.of.peak){
				for(j in (i+1):num.of.peak){
					if((abs(mat[i,2] - mat[j,2]) < rtlimit + rt.tolerance)){
						# Carbon isotope pattern
						tmpisop <- mat[j,1]
						
						if((abs(spiking - tmpisop) > (isop.mass - mass.tolerance)) & (abs(spiking - tmpisop) < (isop.mass + mass.tolerance))){

							acceptable.intensity <- isAcceptableIntensityRatio(i, j, mt)
							if(acceptable.intensity){
								num <- num + 1
                                       		 		mat[i,loc] <- i
                                        			mat[j,loc] <- i

								if(num < 2){
									tmp.isotope.group[length(tmp.isotope.group) + 1] <- i
								}
								tmp.isotope.group[length(tmp.isotope.group) + 1] <- j
								spiking <- tmpisop
							}
                                		}
					}
				}
			}
			mat[i,loc] <- i # no isotope pattern involved
	
			#calculate relative intensity ratio per isotope group
			if(length(tmp.isotope.group) > 0){
				mono.iso <- getIntensitySummationForIsotopeGroup(tmp.isotope.group, mt, col.index)
				mt[i,] <- mono.iso # replace monoisotopic peak intensity with summation of all isotope peaks
				isotope.group[[length(isotope.group) + 1]] <- calculateRelativeIntensity(tmp.isotope.group, mt)
			}
			
		} # end of if statement
	}
	monoisotopic.group <- getMonoisotopicMassList(unique(mat[,loc]), mt, scale) # get monoisotopic peak list as a matrix
	#rnames <- paste(round(monoisotopic.group[,1],1), "/", round(monoisotopic.group[,2]), sep="")
	rnames <- paste(round(monoisotopic.group[,1],4), "/", round(monoisotopic.group[,2]), sep="")
	rownames(monoisotopic.group) <- NULL
	colnames(monoisotopic.group) <- NULL
	rownames(monoisotopic.group) <- rnames
	colnames(monoisotopic.group) <- colnames(mt)	
	return(list(isotope.group, monoisotopic.group)) # return both types of data(isotope.group, monoisotopic group)
}


# get experimental isotopic pattern
#index.location <- 3
#mt <- readFile("mean.12samples.precise.mass.rt.filter.210.2100.peak.list") # should be ordered by mass
#submt <- getSubMatrix(mt)
#res.groups <- getIsotopeGroup(mt, submt, index.location, "log10") # get isotope.group(index=1) and monoisotopic peak list(index=2)
#isotope.group <- res.groups[[1]]
#monoisotopic.group <- res.groups[[2]]
#########################################################################
#isotope.group

getSignificantFoldChangeGroup <- function(isotope.group, ...){

	primary.peaks <- list()
	secondary.peaks <- list()

	for(i in 1:length(isotope.group)){
		iso <- isotope.group[[i]]
		#print(is.matrix(iso))
		#is.SFC <- 0
		#for(j in 1:length(iso[,1])){
		if(iso[1,4] == 1){
			#is.SFC <- is.SFC + 1
		#}
		#}

		#if(is.SFC > 0){
			#cat(iso[1,1:2], "\n")
			primary.peaks[length(primary.peaks) + 1] <- list(iso)
		} else {
			secondary.peaks[length(secondary.peaks) + 1] <- list(iso)
		}
		
	}
	return(list(primary.peaks, secondary.peaks))
}
#p <- getSignificantFoldChangeGroup(isotope.group)
#p
#monoisotopic.group
#sub <- matrix(data=NA, nrow=1, ncol=length(monoisotopic.group))
#for(i in 1:length(monoisotopic.group[,1])){
#	if((monoisotopic.group[i,7] > 0.3) & (monoisotopic.group[i,8] > 0.3)){
#		cat(monoisotopic.group[i,], "\n")
#	} else if((monoisotopic.group[i,7] < -0.3) & (monoisotopic.group[i,8] < -0.3)){
#		cat(monoisotopic.group[i,], "\n")
#	}
#	
#}

writeMonoisotopes <- function(monoisotopic.group, dirname, filename, ...){
	#write.table(monoisotopic.group, file="./../../Experiments/yidA_halodurans/mean.yidA.haloduran.monoisotopic.group.standard.intensity.ratio.log2.list", sep="\t")
	#write.table(monoisotopic.group, file="/home/kicho/myprogram/Massdata/Analysis/profile/MTA.Control20.MTA20.precise.mass.raw.intensity.rt210.rt2100.monoisotopic.group.list", sep="\t")
	cat("Number of peaks after deisotoping : ", length(monoisotopic.group[,1]), "\n")
	write.table(monoisotopic.group, file=paste(dirname, filename, collapse="", sep=""), sep="\t")
}
