# Supplementary material for: Integration of untargeted metabolomics with transcriptomics reveals active metabolic pathways
Source: Metabolomics. 2014 Aug 3;11(3):503–17. doi: 10.1007/s11306-014-0713-3 (PMC4334135; doi:10.1007/s11306-014-0713-3)
Supplement: Supplementary file 3 — Supplementary material 3 (ZIP 23 kb) [file 11306_2014_713_MOESM3_ESM.zip › SouceCode/ExtendedResidueTable.not.OOP.R]

#!b/in/sh


options <- commandArgs(trailingOnly = T)

## options[1] : scaling factor
## options[2] : 


source("/home/kicho/myprogram/Massdata/Analysis/CurationProject/IsotopePattern.R")
source("/home/kicho/myprogram/Massdata/Analysis/CurationProject/BayesianStatistics.R")
#source("/home/kicho/myprogram/Massdata/Analysis/CurationProject/Experimental.data.analysis.R")


alphabet = c('H', 'C', 'N', 'O', 'P', 'S')
#alphabet.mass <- c(1.007825032, 12.00000000, 14.00307401, 15.99491462, 30.9737615, 31.9720707)
alphabet.mass <- c(1.007825, 12.000000, 14.003074, 15.994915, 30.973762, 31.972071)
valence <- c(1, 4, 5, 6, 5, 6)

scaling.factor <- 25000 # precision = 0.00004(1/scaling.factor)
#scaling.factor <- 400000
rounded.alphabet.mass = ceiling(alphabet.mass*scaling.factor)
#rounded.alphabet.mass = floor(alphabet.mass*scaling.factor)

all.decomposition <- list()

compomer <- c(0,0,0,0,0,0)

##########################################################################
# get experimental isotopic pattern

#extractExperimentalInfo <- function(filename, loc, ..){
#	print("hello")
#	index.location <- 3
#	mt <- readFile("mean.12samples.precise.mass.rt.filter.210.2100.peak.list")
#	submt <- getSubMatrix(mt)
#	res.groups <- getIsotopeGroup(mt, submt, index.location, "log10") # get isotope.group(index=1) and monoisotopic peak list(index=2)
#	isotope.group <- res.groups[[1]]
#	return(isotope.group)
#monoisotopic.group <- res.groups[[2]]
#monoisotopic.group[,1]
#isotope.group
#}

#hfold = 5
#l = 0.2
#getSignificantPeaks(monoisotopic.group, hfold, l)
#########################################################################
#which.data.to.use <- "isotope"
#imass <- 0.0

#if(which.data.to.use == "isotope"){
#	imass <- isotope.group # list of matrices
#} else{
#	imass <- monoisotopic.group
#}

#####
#imass <- NULL
#
#setMass <- function(isotope.group, ...){
#	print(isotope.group)
#	assign("imass", isotope.group, envir=.GlobalEnv)
#	#print(imass)
#}
#print(imass)
#####

#imass <- isotope.group
#imass
#imass <- 133.014005
#imass <- 213.016611
#imass <- 259.004206
#imass <- 276.987905
#imass <- 519.015563
#imass <- 520.072803
#########################################################################

gcd <- NULL
least.common.multiple <- NULL
ert.matrix = NULL
exp.isop = NULL

a1 <- rounded.alphabet.mass[1]
alphabet.size <- length(rounded.alphabet.mass)


ert.matrix <- matrix(data=NA, nrow=a1, ncol=alphabet.size)
ert.matrix[1,1] <- 0
ert.matrix[2:length(ert.matrix[,1]), 1] <- Inf


element.number <- matrix(data=c(72, 39, 20, 20, 9, 10, 126, 78, 25, 27, 9, 14), nrow=2, ncol=6, byrow = TRUE)
rname <- c(500, 1000)
rownames(element.number) <- rname
colnames(element.number) <- alphabet

#########################################################
getNeutralMass <- function(mode = "negative", imass){
	imode <- mode
	
	if(imode == "negative"){
		neutralMass <- imass + alphabet.mass[1]
	}
	else{
		neutralMass <- imass - alphabet.mass[1]
	}
	return(neutralMass)
}
#######################################################

##################################################
# Read mass and intensity pattern
getMassAndIntensityPattern <- function(fn='', ...){
	fromXCMS <- read.table(paste('./', fn, sep='', collapse=NULL), header=TRUE, sep="\t")
        MIP <- as.matrix(fromXCMS)
	MIP[,1] <- getNeutralMass("negative", MIP[,1])
        return(MIP)
}

######################################################################
## global variable
exp.isotope.pattern <- NULL

setExperimentalIsotopePattern <- function(isotope.group, ...){
	exp.isotope <- cbind(isotope.group[,1], isotope.group[,3]) # only mass and intensity ratio information
	exp.isotope[,1] <- getNeutralMass("negative", exp.isotope[,1]) # convert into neutral mass
	assign("exp.isotope.pattern", exp.isotope, envir=.GlobalEnv) # assign global variable
}
#######################################################################

#exp.isop <- getMassAndIntensityPattern("133.txt")
#exp.isop <- getMassAndIntensityPattern("213.txt")
#exp.isop <- getMassAndIntensityPattern("237.1.txt")
#exp.isop <- getMassAndIntensityPattern("259.1.txt")
#exp.isop <- getMassAndIntensityPattern("267.txt")
#exp.isotope.pattern <- getMassAndIntensityPattern("./../../Analysis/CurationProject/277.txt")
#exp.isotope.pattern <- getMassAndIntensityPattern("519.txt")
#################################################

calculateGCD <- function(a, b, ...){

        if(a > b){
                for(i in 1:b){
                        if(b%%i == 0){
                                if(a%%i == 0){
                                        result <- i
                                }
                        }
                }
                return(result)
        }
        else if(a < b){
                for(i in 1:a){
                        if(a%%i == 0){
                                if(b%%i == 0){
                                        result <- i
                                }
                        }
                }
                return(result)
        }
        else{
                result <- (a*b)/a
                return(result)
        }
}


## GCD, LCM
for(i in 1:alphabet.size){
	gcd[i] <- calculateGCD(a1, rounded.alphabet.mass[i])
	least.common.multiple[i] <- (a1*rounded.alphabet.mass[i])/gcd[i]
}


## generate Extended Residue Table
generateERT <- function(){
		
	for(i in 2:alphabet.size){
		ert.matrix[,i] <- ert.matrix[,i-1] # initialize each column with the previous column
		d <- gcd[i]
		
		for(p in 0:(d-1)){
			#n <- getModule(i, p, d)
			
			nrl <- NULL

			for(q in 0:(a1 - 1)){
				if(q%%d == p){
					nrl <- c(nrl, (ert.matrix[q+1, i]))
				}
			}
			n <- min(nrl)
			
			if(n < Inf){
				num <- 0
				while(((a1/d - 1) - num) > 0){
					n <- n + rounded.alphabet.mass[i]
					r <- n%%a1

					if(n < ert.matrix[r+1, i-1]){
						ert.matrix[r+1, i] <- n
					}
					n <- ert.matrix[r+1, i]
					num <- num + 1
				}
			}
		}
	}
	colnames(ert.matrix) <- alphabet
	#write.table(ert.matrix, file="./ert.matrix.blowup.25000.atom.mass.precision.6digits.txt", sep="\t")
	return(ert.matrix)
	#write.table(ert.matrix, file="./ert.matrix.blowup.25000.atom.mass.precision.6digits.txt", sep="\t")
}


#########################################
# optimized Round Robiin

divide <- function(a, b, ...){
	solution <- list()
	q <- a%/%b
	r <- a%%b
	solution <- list(q,r)
	return(solution)
}


extendedGCD <- function(a, b, ...){
	#print(a)
	#print(b)

	const <- list()
	quotient.remainder <- list()
	coefficient <- list()

	if(b == 0){
		coefficient <- list(1,0)
		return(coefficient)	
	} else{
		quotient.remainder <- divide(a, b)
		#print(quotient.remainder)
		const <- extendedGCD(b, quotient.remainder[[2]])
		coefficient <- list(const[[2]], (const[[1]]-quotient.remainder[[1]]*const[[2]]))
		return(coefficient)
	}	

}

optimizedERT <- function(){
	
	## initialize
	u <- list()
	a2 <- rounded.alphabet.mass[2]

	u <- extendedGCD(a1, a2)
	d <- u[[1]]*a1 + u[[2]]*a2

	for(p in 0:(a1-1)){
		if((p%%d) == 0){
			#ert.matrix[p, 1] <- (1/d)*((p*a2*u[[2]])%%(a1*a2)) 
			ert.matrix[p+1,2] <- (1/d)*((p*a2*u[[2]])%%(a1*a2)) 
		} else{
			#ert.matrix[p, 1] <- Inf
			ert.matrix[p+1,2] <- Inf
		}
	}
	#print(ert.matrix[,2])

	##
	for(i in 3:alphabet.size){
		ert.matrix[,i] <- ert.matrix[,i-1] # initialize ith column before round robin
		## third improvement
		p <- rounded.alphabet.mass[i]%%a1
		if(ert.matrix[p+1, i] <= rounded.alphabet.mass[i]){ # if(np <= ai) remove superfluous round robin loop, ai has a decomposition over {a1, ..., ak-1)
			next
		}
		d = gcd[i]
		p <- 0
		q <- rounded.alphabet.mass[i]%%a1
	
		step <- 0	
		while(((a1/d - 1) - step) > 0){
			for(r in 0:(d-1)){
				ert.matrix[q+r+1,i] <- min(ert.matrix[q+r+1,i], (ert.matrix[p+r+1,i] + rounded.alphabet.mass[i]))
			}
			p <- q
			q <- (q + rounded.alphabet.mass[i])%%a1
			step <- step + 1
		}

		## update remaining entries, second improvement
		ending.sign <- 0
		while(ending.sign < 5){
			for(r in 0:(d-1)){
				#print(ert.matrix[q+r+1,i])
				#print(ert.matrix[p+r+1,i])
				if(ert.matrix[q+r+1,i] < (ert.matrix[p+r+1,i] + rounded.alphabet.mass[i])){
					ending.sign <- ending.sign + 1
				}
				ert.matrix[q+r+1, i] <- min(ert.matrix[q+r+1, i], (ert.matrix[p+r+1,i] + rounded.alphabet.mass[i]))
			}
			p <- q
			q <- (q + rounded.alphabet.mass[i])%%a1
		}
	}
	colnames(ert.matrix) <- alphabet
	#write.table(ert.matrix, file="./ert.matrix.blowup.25000.atom.mass.precision.6digits.optimized.round.robin.txt", sep="\t")
	return(ert.matrix)
}
##########################################


## get Extended Residue Table which has been already constructed
getERTTable <- function(filename = ''){
        t <- read.table(paste('/home/kicho/myprogram/Massdata/Analysis/CurationProject/', filename, sep='', collapse=NULL), header=TRUE, sep="\t")
        ert.matrix <- as.matrix(t)
	return(ert.matrix)
}

## declare Extended Residue Table
#ert.matrix <- generateERT()
#ert.matrix <- optimizedERT()
#ert.matrix <- getERTTable("ert.matrix.blowup.25000.atom.mass.precision.6digits.optimized.round.robin.txt")
ert.matrix <- getERTTable("ert.matrix.blowup.25000.atom.mass.precision.6digits.txt")


############################
# global variable
iscore.compomer.set <- NULL

# save iscore and compomer information in global variable, candidates
setAllCompomers <- function(iscore, com){
        iscore.compomer <- c(iscore, com)
        assign("iscore.compomer.set", rbind(iscore.compomer.set, iscore.compomer), envir=.GlobalEnv)
}

#######################################################################################
## find all decompositions, recursive algorithm
findAll <- function(M, i, c, datatype){
	#cat(i, "\t", M, "\n")
	inmass <- 0.0

	if(i == 6){
		inmass <- M
	}
	
	if(i == 1){
		c[1] <- M/a1
		
		if((elementRatio(c))&(lewisSenior(c))&(multipleElementCount(c))){
			if(datatype == "isotopes"){
			#theor.isop <- exactMass(c, 3) # arguement -> compomer, c and max.number of isotopes
			#if(which.data.to.use == "isotope"){
				theor.isop <- exactMass(c, length(exp.isotope.pattern[,1])) # arguement -> compomer, c and max.number of isotopes
			#isop.score <- isotopicPatternMatchingSCORE(c, exp.isotope.pattern, theor.isop)
				isop.score <- isotopicPatternMatchingSCORE(c, exp.isotope.pattern, theor.isop)
			#print(isop.score)
			#print(is.vector(isop.score))
			} else{
				isop.score <- priorProbability(c) # pathway information
				#print(priorProb)
				#print(is.vector(isop.score))
			}
			setAllCompomers(isop.score, c) # save iscore and compomer in global variable per monoisotopic mass
			#}
			#print(c) # screen output
			#return(c)
		}
		return()
	}
	
	
	l <- least.common.multiple[i]/rounded.alphabet.mass[i]
	
	for(j in 0:(l-1)){
		c[i] <- j
		m <- M - j*rounded.alphabet.mass[i] 
	
		# Only postive integers should be decomposed
		# This is very important code to remove a bunch of useless comparisons and to improve the speed of processing time	
		if(m < 0){
			break
		}		
	
		r <- m%%a1
		lb <- ert.matrix[r+1, i-1]
		
		while(m >= lb){
			if(elementNumber(c[i], i, inmass)){
				findAll(m, i-1, c, datatype)
				m <- m - least.common.multiple[i]
				c[i] <- c[i] + l
			}
			break # very important, if not, infinite loop
		}
	}
}
#######################################################################################################


# Restrictions for element numbers
elementNumber <- function(c, index, inmass){

	if(inmass < 500.0){        	
                if(c <= element.number[1, index]){
			return(TRUE)
                }
	}
	else{
		if(c <= element.number[2, index]){
			return(TRUE)
		}
		
	}
        return(FALSE)
}


# Common Element Ratio
elementRatio <- function(c){
	HC <- c[1]/c[2]
	NC <- c[3]/c[2]
	OC <- c[4]/c[2]
	PC <- c[5]/c[2]
	SC <- c[6]/c[2]
	
	# NC <= 3.0, PC<2.0 for original setting	
	if((HC >= 0.2) & (HC <= 3.1) & (NC >= 0.0) & (NC <= 4.0) & 
	   (OC >=0) & (OC <= 3.0) & (PC >= 0.0) & (PC <= 2.0) & (SC >= 0) & (SC <= 3.0)){
		return(TRUE)
	}
	return(FALSE)
}

# LEWIS and SENIOR rule
lewisSenior <- function(c){
	sum.valence <- 0
	atom.num <- 0

	sum.valence <- c[1]*valence[1] + c[2]*valence[2] + c[3]*valence[3] + c[4]*valence[4] + c[5]*valence[5] + c[6]*valence[6]
	atom.num <- sum(c)

	nonzero.index <- nonzeroElementIndex(c)
	nonzero.val <- NULL

	for(i in 1:length(nonzero.index)){
		nonzero.val <- c(nonzero.val, valence[nonzero.index[i]])
	}
	max.val <- max(nonzero.val)
	
	

	if(sum.valence%%2 == 0){
		if(sum.valence >= 2*max.val){
			if(sum.valence >= (2*atom.num - 1)){
				return(TRUE)
			}
		}
	}
	return(FALSE)
}

# Multiple Element Count restriction
multipleElementCount <- function(c){

	if((c[3] > 1) & (c[4] > 1) & (c[5] > 1) & (c[6] > 1)){
		if((c[3] < 10) & (c[4] < 20) & (c[5] < 4) & (c[6] < 3)){
			return(TRUE)
		}
		return(FALSE)
	}
	else if((c[3] > 3) & (c[4] > 3) & (c[5] > 3)){
		if((c[3] < 11) & (c[4] < 22) & (c[5] < 6)){
			return(TRUE)
		}
		return(FALSE)
	}
	else if((c[4] > 1) & (c[5] > 1) & (c[6] > 1)){
		if((c[4] < 14) & (c[5] <3) & (c[6] < 3)){
			return(TRUE)
		}
		return(FALSE)
	}
	else if((c[3] > 1) & (c[5] > 1) & (c[6] > 1)){
		if((c[3] < 4) & (c[5] < 3) & (c[6] < 3)){
			return(TRUE)
		}
		return(FALSE)
	}
	else if((c[3] > 1) & (c[4] > 1) & (c[6] > 1)){
		if((c[3] < 19) & (c[4] < 14) & (c[6] < 8)){
			return(TRUE)
		}
		return(FALSE)
	}
	else{
		return(TRUE)
	}
}


###########################################

# get relative rounding error
getRelativeRoundingError <- function(){
	delta <- NULL
	#print(scaling.factor)
	for(j in 1:alphabet.size){
		jmass <- alphabet.mass[j]
		deltaj <- (ceiling(scaling.factor*jmass) - scaling.factor*jmass)/jmass
		if((deltaj >= 0) & (deltaj <= (1/jmass))){
			delta <- c(delta, deltaj)
			#cat(j,"\t", deltaj, "\n")
		}
	}
	return(max(delta))
}


getMolecularFormula <- function(iscore.matrix, rank, ...){

	com.alphabet <- alphabet
	tmp.alphabet <- com.alphabet[2]
	com.alphabet[2] <- com.alphabet[1]
	com.alphabet[1] <- tmp.alphabet

	sum.formula <- list()

	for(i in 1:rank){
		formula <- NULL
		#print(iscore.matrix[i,])
		tmp <- iscore.matrix[i,3]
		#tmp.alphabet <- alphabet[2]
		iscore.matrix[i,3] <- iscore.matrix[i,2]
		#alphabet[2] <- alphabet[1]
		#alphabet[1] <- tmp.alphabet
		iscore.matrix[i,2] <- tmp
		#print(iscore.matrix[i,])
		for(j in 1:length(alphabet)){
			if(iscore.matrix[i,j+1] != 0){
				multiplicity <- iscore.matrix[i,j+1]
				if(iscore.matrix[i,j+1] == 1){
					multiplicity <- NULL
				}
				formula <- paste(formula, com.alphabet[j], multiplicity, sep="")
			}
		}
		sum.formula[length(sum.formula)+1] <- formula
		#print(formula)
	}
	return(sum.formula)
}

#library(multicore)
# Money Changing Problem for real values
# Managing sum formula generation module written by R 
mcpManager <- function(imass, datatype, ...){

	relative.rounding.error <- getRelativeRoundingError()
	
	if(datatype == "isotopes"){
		#print("not a matrix")
		#imass <- matrix(data=imass, nrow=1, ncol=1)
		#print(is.matrix(imass))

#	library(multicore) # when using multicore processor

#	for(i in 1:length(imass)){
		#print(imass)
#		if(as.numeric(imass[[i]][1,4]) == 1){
		assign("exp.isotope.pattern", NULL, envir=.GlobalEnv) # global variable initialization per each monoisotopic mass(negative ion mode)
		#assign("iscore.compomer.set", NULL, envir=.GlobalEnv) # global variable initialization per each monoisotopic mass
	#	assign("prior.probability", 0, envir=.GlobalEnv) # global variable for prior probability
		#setExperimentalIsotopePattern(imass[[i]]) # select only mass and intensity ratio info as a matrix from the experimental peak list
		#print(imass)
		setExperimentalIsotopePattern(imass) # select only mass and intensity ratio info as a matrix from the experimental peak list
		#setPriorProbability(priorPro)
	} else{
		imass <- matrix(data=imass, nrow=1, ncol=1)
		#print(is.matrix(imass))
	}
		assign("iscore.compomer.set", NULL, envir=.GlobalEnv) # global variable initialization per each monoisotopic mass
		M <- getNeutralMass("negative", imass[1,1])
		
		#M <- getNeutralMass("negative", imass[[i]][1][1])
		#M <- getNeutralMass("positive", imass[1,1])
		print(M)
		
		epsilon <- 0.000002*M # 2ppm
		#epsilon <- 0.000100*M # 2ppm
		
		lb <- M - epsilon
		ub <- M + epsilon
	
		#reduction.scale.hydrogen <- 50
	
		blowup.lb <- ceiling(lb*scaling.factor)
		#deltaU <- relative.rounding.error*ub # overestimated error bound
		#deltaU <- ceiling(relative.rounding.error*ub/reduction.scale.hydrogen) # rounding error correction for hydrogen is definitely overestimated.
		# Correction for overestimating rounding error
		if(ub > 500){
			deltaU <- ceiling(relative.rounding.error*(0.061*ub + 122)) # rounding error correction for hydrogen is definitely overestimated.
		}
		else {
			deltaU <- ceiling(relative.rounding.error*(0.061*ub + 69)) # rounding error correction for hydrogen is definitely overestimated.
		}

		blowup.ub <- floor((ub*scaling.factor + deltaU))
		
		
		#isocre.compomer.set <- NULL
		#ptm <- proc.time()
		for(j in blowup.lb:blowup.ub){
		#for(j in seq(blowup.lb, blowup.ub, 25)){
			findAll(j, length(alphabet.mass), compomer, datatype)
		}
		#print(proc.time() - ptm)
		#print("number of all decompostion")
		#print(num.decomp)
		#mclapply(blowup.lb:blowup.ub, findAll, 6, 0)
		#mclapply(blowup.lb:blowup.ub, ertObj$findAll, length(ertObj$.alphabet.mass), 0)
			
		candidates <- get("iscore.compomer.set", envir=.GlobalEnv)
		#print(is.matrix(candidates))
		#print(length(candidates[,1]))		

		if(length(candidates) > 0){
			iscore.compomer.matrix <- getBayesianStatistics(candidates)
			#print(iscore.compomer.matrix)			
			#print(is.matrix(iscore.compomer.matrix))
			if(!is.matrix(iscore.compomer.matrix)){
				iscore.compomer.matrix <- matrix(data=iscore.compomer.matrix, nrow=1, ncol=length(iscore.compomer.matrix)) # in case iscore.compomer.matrix is vector
			}
	
			if(length(iscore.compomer.matrix[,1]) < 10){
				sum.formula <- getMolecularFormula(iscore.compomer.matrix, length(iscore.compomer.matrix[,1]))
			} else{
				sum.formula <- getMolecularFormula(iscore.compomer.matrix, 10)
			}
		} else{
			sum.formula <- "CHNOPS" #if this is Null, in that case python program output error
		}
		#print(iscore.compomer.matrix)
		#iscore.compomer.matrix <- NULL
#		}
		#if(is.matrix(iscore.compomer.matrix)){
		#	print(iscore.compomer.matrix[,1])
		#}
		#else{
		#	print(iscore.compomer.matrix[1])
		#}
		#print(candidates)
#	}
	return(sum.formula)
}

#print(divide(3,2))
#print(extendedGCD(2,4))
#imass <- 809.1540
#imass <- 213.0166
#imass <- 371.1358
#imass <- 519.015563
#imass <- 128.035528

# mass	rt	intensity.ratio	significance.index
#t <- read.table("./test.txt", header=T, sep="\t")
#imass <- as.matrix(t)
#formula <- mcpManager(imass, "isotopes")
#print(formula)
