# Supplementary material for: Integration of untargeted metabolomics with transcriptomics reveals active metabolic pathways
Source: Metabolomics. 2014 Aug 3;11(3):503–17. doi: 10.1007/s11306-014-0713-3 (PMC4334135; doi:10.1007/s11306-014-0713-3)
Supplement: Supplementary file 3 — Supplementary material 3 (ZIP 23 kb) [file 11306_2014_713_MOESM3_ESM.zip › SouceCode/IsotopePattern.R]

## Trellis algorithm

source("/home/kicho/myprogram/Massdata/Analysis/CurationProject/elementField.R")

exactMass <- function(c, maxstates, ...){
	element.index <- nonzeroElementIndex(c) # index list of nonzero elements
	Nel <- length(element.index)

	isotope.count <- list() # number of isotopes in nonzero elements, key = index of element.index

	# molecule.element[[element.index[i]]][[4]][] : mass
	# molecule.element[[element.index[i]]][[5]][] : probability
	for(i in 1:Nel){
		key <- i
		value <- length(molecule.element[[element.index[i]]][[4]])
		isotope.count[[key]] <- value 
	}

	###########################
	# Setup initial states
	##########################
	Ni <- isotope.count[[1]]
	states1 <- matrix(data=NA, nrow=Ni, ncol=2)
	for(i in 1:Ni){
		states1[i,1] <- molecule.element[[element.index[1]]][[4]][i] # initial mass
		states1[i,2] <- molecule.element[[element.index[1]]][[5]][i] # initial probability
	}
	
	################################
	# Trellis
	###############################
	for(elenum in 1:Nel){
		Noa <- c[element.index[elenum]] # number of atoms of element
		for(atnum in 1:Noa){ # c[i] = number of atoms in each element
			if(!((elenum==1) & (atnum==1))){ # skip initial states
				Nst1 <- length(states1[,1]) # number of states in previous step
				Nic <- isotope.count[[elenum]] # isotope count
				states2 <- matrix(data=NA, nrow=Nst1*Nic, ncol=2) # number of new states
				states2.index <- 1
				
				for(iic in 1:Nic){
					for(ist in 1:Nst1){
						states2[states2.index,1] <- states1[ist,1] + molecule.element[[element.index[elenum]]][[4]][iic]
						states2[states2.index,2] <- states1[ist,2]*molecule.element[[element.index[elenum]]][[5]][iic]
						states2.index <- states2.index + 1
					}
				}
				Nst2 <- states2.index - 1
				o <- order(states2[,1], decreasing=F) # sort new states by mass by ascending order
				states2 <- states2[o,]
				
				####################################
				# Combine states with identical mass
				####################################
				#umass <- unique(states2[,1]) # sound digits error
	
				v <- states2[,1]
				
				# extract unique mass indexes
				unique.mass.index <- NULL
				umass <- NULL

				for(u in 1:(length(v)-1)){
					if(abs(v[u] - v[u+1]) > 0.0000001){
						unique.mass.index <- c(unique.mass.index, u)
						umass <- c(umass, v[u])
					}
					
					# endpoint should be included	
					if(u == (length(v) - 1)){
						unique.mass.index <- c(unique.mass.index, u+1)
						umass <- c(umass, v[u+1])
					}
				}
				
				unum <- length(unique.mass.index)

				states3 <- matrix(data=NA, nrow=unum, ncol=2)
				states3[,1] <- umass
				
				for(km in 1:unum){
					if(km == 1){ # first index of the unique.mass.index
						#index <- c(1:index1[km])
						lb.index <- 1
						ub.index <- unique.mass.index[km]
					}
					else{
						#index <- c(index1[km-1]+1:index1[km])
						lb.index <- unique.mass.index[km-1]+1 # right previous index + 1
						ub.index <- unique.mass.index[km]
					}
					states3[km,2] <- sum(states2[lb.index:ub.index,2]) # sum up probabilities of same masses
				}
				
				##########################################################
				# combine states with mass difference equal to or less than .Machine$double.eps
				machine.eps <- .Machine$double.eps
				eps_threshold <- max(states3[,1])*machine.eps
				
				state.diff <- diff(states3[,1]) # mass difference	
				mindiff <- min(state.diff)
				
				if(mindiff <= eps_threshold){ # combine states that are equal to or less than double floating point precision
					states4 <- matrix(data=NA, nrow=length(states3), ncol=length(states3))
					state.count <- 1
					k=1
					Ns = length(state.diff)
					while(k <= Ns){
						if(state.diff[k] <= eps_threshold){
							m1 <- states3[k,1]
							m2 <- states3[k+1,1]
							p1 <- states3[k,2]
							p2 <- states3[k+1,2]
							states4[state.count,1] <- m1
							states4[state.count,2] <- p1+p2
							state.count <- state.count + 1
							k <- k + 1
						}
						else{
							states4[state.count,1] <- states3[k,1]
							states4[state.count,2] <- states3[k,2]
							state.count <- state.count + 1
						}
						k <- k + 1
					}
		
					if(state.diff[Ns] > eps_threshold){
						states4[state.count,1] <- states3[Ns+1,1]
						states4[state.count,2] <- states3[Ns+1,2]
						state.count <- state.count + 1
					}
					states3 <- states4[1:state.count-1, ]
				}
				
				########################################################
				# prune states
				#######################################################
				Num <- length(states3[,1])
				
				if(maxstates < Num){	
					ord <- order(states3[,2], decreasing=T) # sort by probability
					states3 <- states3[ord,] # sort new states by probability
					states3 <- states3[1:maxstates,] # keep only the most probable number of states
				}
				Num <- length(states3[,1])

				states1 <- states3 # update old states by new states
				
			}
		}
	}
	#ordr <- order(states3[,2], decreasing=T)
	ordr <- order(states3[,1], decreasing=F)
	states <- states3[ordr,]
	states[,2] <- states[,2]/states[1,2] # monoisotopic intensity 1.0, others are ratio of monoisotopes
	#for(r in 1:length(states[,1])){
	#	states[r,2] <- states[r,2]/states[1,2]
	#}
	#print("final states")
	#print(states[,2]*100)
	return(states)
}	

nonzeroElementIndex <- function(c, ...){
        element.index <- NULL

        for(i in 1:length(c)){
                if(c[i] > 0){
                        element.index <- c(element.index, i)
                }
        }
        return(element.index)
}
