# Supplementary material for: Integration of untargeted metabolomics with transcriptomics reveals active metabolic pathways
Source: Metabolomics. 2014 Aug 3;11(3):503–17. doi: 10.1007/s11306-014-0713-3 (PMC4334135; doi:10.1007/s11306-014-0713-3)
Supplement: Supplementary file 3 — Supplementary material 3 (ZIP 23 kb) [file 11306_2014_713_MOESM3_ESM.zip › SouceCode/PathwayExtractor.py]

#!/usr/bin/env python

import sys
import os
import math
import re
from Bio.Pathway import System
from Bio.KEGG import Compound
from Diffreport import Diffreport
from SimpleFile import SimpleFile
import rpy2.robjects as robjects
import numpy
from PrimaryPeaks import PrimaryPeaks
from SeedMetabolites import SeedMetabolites
from SharedPathway import SharedPathway
from ExtendedCluster import ExtendedCluster

# parse input file
# file format
# mz	rt
# peak list showing significant fold change
def parseMZRT(filehandle):
	filerecord = []
	lineNum = 0	

	for line in filehandle.readlines():
		sfObj = SimpleFile()
			
		if(lineNum >= 0):
			linerecord = []
                        linerecord = line.split("\t")
                     	
			sfObj.mz = float(linerecord[0])
			sfObj.rt = float(linerecord[1])
			filerecord.append(sfObj)
			
		lineNum = lineNum + 1
	filehandle.close()
	return filerecord

def isCompoundObjectExist(tmp_entry, kegg_hits):
	for i in range(len(kegg_hits)):
		if(tmp_entry == kegg_hits[i].entry):
			return True
	return False

def isSharedPathwayObjectExist(tmp_ids, pathway_list):
	for i in range(len(pathway_list)):
		if(tmp_ids == pathway_list[i].ids):
			return True
	return False

def getSeedMetabolites(r, primaryGroup, datatype, tolerance):

	seed_metabolites = []
	num = 0
	#print primaryGroup
        for i in range(len(primaryGroup)):
		kegg_hits = []
		
		isop = numpy.array(primaryGroup[i])
		monoisotopicMass = isop[0][0]
		retentionTime = isop[0][1]
		sig = isop[0][3]
		fold = isop[0][4]
		
		#print monoisotopicMass, retentionTime
		#print primaryGroup[i]
		mass = getNeutralMass(monoisotopicMass, tolerance) # get Neutral Mass
		kegg_hits = searchDB(mass, tolerance) # search KEGG DB by neutral mass with 2ppm mass tolerance
		
		#print "length of kegg hits", len(kegg_hits)	
		#print primargGroup[i]	
		mformula = r.mcpManager(primaryGroup[i], datatype) # sum formula generation, get top 3 ranked list, without prior probability information
		#sumformula = numpy.array(mformula)
		print mformula
			
		for i in range(len(kegg_hits)):
			for j in range(len(mformula)):
				
				if(kegg_hits[i].formula == mformula[j][0]):
					seedObj = SeedMetabolites()
					#print kegg_hits[i].name, kegg_hits[i].formula
					seedObj.entry = kegg_hits[i].entry
					#seedObj.mass = mass
					seedObj.mass = monoisotopicMass
					seedObj.rt = retentionTime
					seedObj.name = kegg_hits[i].name
					seedObj.formula = kegg_hits[i].formula
					seedObj.pathway = kegg_hits[i].pathway
					seedObj.fold = fold
					#print kegg_hits[i].pathway
					num = num + 1
							
					seed_metabolites.append(seedObj)
					#print seedObj.entry, seedObj.mass, seedObj.rt, seedObj.formula, seedObj.pathway	
	print num
	return seed_metabolites # return seed metabolites information


def getSharedPathway(seedMetabolites):
	shared_pathway = []

	for i in range(len(seedMetabolites)):
		for p in range(len(seedMetabolites[i].pathway)):
			seedmet_num = 0
			f_entry = seedMetabolites[i].entry
			f_ids = seedMetabolites[i].pathway[p][0]
			f_path = seedMetabolites[i].pathway[p][1]
			
			for j in range(len(seedMetabolites)):
				for q in range(len(seedMetabolites[j].pathway)):
					s_entry = seedMetabolites[j].entry
					s_ids = seedMetabolites[j].pathway[q][0]
					s_path = seedMetabolites[j].pathway[q][1]
					
					if(f_ids == s_ids):
						seedmet_num = seedmet_num + 1
						
						if((not(isSharedPathwayObjectExist(f_ids, shared_pathway)))):
						#num_seed_per_shared_pathway = num_seed_per_shared_pathway + 1

							sharedPathwayObj = SharedPathway()
	
							sharedPathwayObj.ids = f_ids
							sharedPathwayObj.pathway = f_path
							shared_pathway.append(sharedPathwayObj)
						sharedPathwayObj.seedMetabolitesNumber = seedmet_num
							#print "sharedPathway", f_ids, f_path
							#print "sharedPathway", sharedPathwayObj.ids, sharedPathwayObj.seedNumber
	return shared_pathway


def getMonoisotopicDBHits(mz, rt, tolerance):
	kegg_mono_hits = []
	#for i in range(len(mat)):
		#monoisotopicMass = mat[i][0]
		#retentionTime = mat[i][1]
	monoisotopicMass = mz
	retentionTime = rt	
	print monoisotopicMass, retentionTime

	mass = getNeutralMass(monoisotopicMass, tolerance) # get Neutral Mass
	kegg_mono_hits = searchDB(mass, tolerance) # search KEGG DB by neutral mass with 2ppm mass tolerance
	return kegg_mono_hits


def getNeutralMass(monoisotopicMass, tolerance):
	if(tolerance > 0):
		mass = monoisotopicMass - 1.007825
		#print str(i + 1) + ". " + str(mass)
		
	else:
		mass = monoisotopicMass + 1.007825
		#print str(i + 1) + ". " + str(mass)
	return mass


def searchDB(mass, tolerance):
	kegg_hits = []
	
	#comp_handle = open("/storage/ftp.genome.jp/pub/kegg/ligand/compound/compound", 'r')
	comp_handle = open("/storage/KEGG_OCT2012/compound/compound", 'r')
	#comp_handle = open("./compTest.txt", 'r')
	#print(comp_handle)

	for record in Compound.parse(comp_handle):
		#print record
		if(record.mass != ''):
			comp_name = []
			comp_name = record.name
			#print comp_name
			deltaMass = mass*(math.fabs(tolerance)*0.000001)
			dbMass = float(record.mass)

			if(math.fabs(mass - dbMass) <= deltaMass):
				if(not(isCompoundObjectExist(record.entry, kegg_hits))):
				
					primaryObj = PrimaryPeaks()
					
					primaryObj.entry = record.entry
					primaryObj.name = record.name
					primaryObj.formula = record.formula
					#primaryObj.mass = record.mass
					primaryObj.mass = (float(record.mass) - 1.007825) # Convert into original monoisotopic mass
					#print primaryObj.entry, primaryObj.name, primaryObj.formula, primaryObj.mass
					pnum = len(record.pathway)
					#print record.pathway
					#print record.entry
					for p in range(pnum):
						ids = record.pathway[p][0]
						if((ids != "ko01100") & (ids != "ko01110") & (ids != "ko01120") & (not(ids.startswith("map")))):
							primaryObj.pathway.append(record.pathway[p])
					#print primaryObj.entry, primaryObj.name, primaryObj.mass, primaryObj.formula, primaryObj.pathway
					kegg_hits.append(primaryObj)
	comp_handle.close()
	#print kegg_hits
	return kegg_hits


def writeFile(lis):
	sb = ''
	#dirName = "/home/kicho/myprogram/Massdata/Analysis/BSubtilis/"
	dirName = "/home/kicho/myprogram/Massdata/Analysis/S1P/"
	#dirName = "/home/kicho/myprogram/Massdata/Analysis/AHproject/"
	#dirName = "/home/kicho/myprogram/Massdata/Analysis/MyPaper/Bsubtilis/"
	#dirName = "/home/kicho/myprogram/Massdata/Analysis/HPB/"
	#dirName = "/home/kicho/myprogram/Massdata/Analysis/GluDRP/"
	#fileName = "negative.HPB.noHPB.2min.timeseries.seedmetabolits.list"
	#fileName = "EcGluDRP.WT.KO.biorep2.seedmetabolits.list"
	#fileName = "Rrubrum.MTA.noMTA.20min.precise.mass.raw.intensity.snthresh10.seedmetabolites.list"
	fileName = "B.cereus.S1P.precise.mass.snthresh10.deisotoping.adductremoving.rt120.rt2500.list"
	#fileName = "Bsubtilis.Nov.MTA.noMTA.15min.precise.mass.raw.intensity.snthresh2.whole.isotopes.list"
	#fileName = "CupinKO.MTA.noMTA.10min.precise.mass.raw.intensity.snthresh2.whole.isotopes.list"
	#fileName = "PSSN.seedmetabolites.list"
	#fileName = "Rrubrum.MTA.noMTA.10min.precise.mass.raw.intensity.snthresh4.whole.isotopes.list"
	#fileName = "writingtest.txt"
	path = dirName + fileName

	for i in range(len(lis)):
		sb = sb + lis[i].entry + "\t" + lis[i].name[0] + "\t" + lis[i].formula + "\t" + str(lis[i].mass) + "\t" + str(lis[i].rt) + "\t" + str(lis[i].fold) + "\n"
	fout = open(path, 'w')
	fout.write(sb)
	fout.close()

def extendCluster(r, monoisotopeMatrix, sharedPathway, tolerance, extension):
	extended_cluster = []

	for k in range(len(monoisotopeMatrix)):
		mass = monoisotopeMatrix[k][0]
		rt = monoisotopeMatrix[k][1]
		matchedMetabolites = getMonoisotopicDBHits(mass, rt, (tolerance + extension)) # monoisotopic mass, rt, and intensity
		#writeMonoisotopeDBHits(matchedMetabolites)
		#print len(firstRoundMetabolites)
		if(len(matchedMetabolites) > 0):
			for i in range(len(matchedMetabolites)):
				if(len(matchedMetabolites[i].pathway) > 0):
					for p in range(len(matchedMetabolites[i].pathway)):
						for j in range(len(sharedPathway)):
							if(sharedPathway[j].ids == matchedMetabolites[i].pathway[p][0]):
								#if(not(isCompoundObjectExist(matchedMetabolites[i].entry, extended_cluster))): 
								clusterObj = ExtendedCluster()
								
								sharedPathway[j].clusterObj = clusterObj
								sharedPathway[j].clusterObj.entry = matchedMetabolites[i].entry
								sharedPathway[j].clusterObj.name = matchedMetabolites[i].name
								sharedPathway[j].clusterObj.formula = matchedMetabolites[i].formula
								sharedPathway[j].clusterObj.mass = matchedMetabolites[i].mass
								sharedPathway[j].clusterObj.rt = rt
								sharedPathway[j].clusterObj.pathway = matchedMetabolites[i].pathway[p]
		
								sharedPathway[j].clusterInfo.append(sharedPathway[j].clusterObj)
	return sharedPathway


def programCoordinator():
	tolerance = -5 ### negative mode
	#tolerance = 8 ### positive mode
	#extension = -6
	extension = 0
	#extension = 3 ### positive mode
	priorProb = 0.5
	datatype = "isotopes"

	r = robjects.r
	r.source("./../../Analysis/CurationProject/Experimental.data.analysis.R")
	r.source("./../../Analysis/CurationProject/ExtendedResidueTable.not.OOP.R")
	r.source("/home/kicho/myprogram/Massdata/Analysis/CurationProject/AdductHandling.R")
	r.source("/home/kicho/myprogram/Massdata/Analysis/CurationProject/RetentiontimeFilter.R")
	
	location = 3
	dirname = "/home/kicho/myprogram/Massdata/Analysis/S1P/"
	#dirname = "/home/kicho/myprogram/Massdata/Analysis/AHproject/"
	#dirname = "/home/kicho/myprogram/Massdata/Analysis/MyPaper/Bsubtilis/"
	#dirname = "/home/kicho/myprogram/Massdata/Analysis/HPB/"
	#dirname = "/home/kicho/myprogram/Massdata/Analysis/BSubtilis/"
	#dirname = "/home/kicho/myprogram/Massdata/Analysis/AyanosC58/"
	#dirname = "/home/kicho/myprogram/Massdata/Analysis/BSubtilis/"
	#filename = "mean.12samples.precise.mass.rt.filter.210.2100.peak.list"
	#dirname = "/home/kicho/myprogram/Massdata/Experiments/yidA_halodurans/"
	#filename = "mean.yidA.haloduran.precise.mass.peak.list"
	#filename = "MTA.Control10.MTA10.precise.mass.raw.intensity.rt210.rt2100.list"
	#filename = "MTA.noMTA.20min.precise.mass.raw.intensity.snthresh2.list"
	
	#filename = "2min.comparison.BsWTNov2.20111109.precise.mass.raw.intensity.snthresh2.list"
	#filename = "negative.HPB.noHPB.2min.precise.mass.raw.intensity.snthresh2.list"
	#filename = "CupinKO.MTA.noMTA.10min.precise.mass.raw.intensity.snthresh2.list"
	#filename = "Pden.formic.PBgrown.Sfed.PBfed.10min.precise.mass.raw.intensity.snthresh2.list"
	#filename = "Bsubtilis.Nov.MTA.noMTA.15min.precise.mass.raw.intensity.snthresh2.list"
	#filename = "PSSN.precise.mass.raw.intensity.snthresh2.list"
	#filename = "sgrS.MG.noMG.precise.mass.raw.intensity.snthresh10.list"
	#filename = "Rrubrum.MTA.noMTA.20min.precise.mass.raw.intensity.snthresh10.list"
	filename = "B.cereus.S1P.precise.mass.raw.intensity.snthresh2.list"
	
	#filename = "test.txt"
	#filename = "YidA.Erythrose.precise.mass.peak.list"
	#filename = "MTA.grown.MTA.feeding.15min.precise.mass.raw.intensity.list"
	#filename = "MTA.grown.MTA.feeding.15min.precise.mass.raw.intensity.list"
	#filename = "mean.3replicates.precise.mass.dA.peak.list"
	
	rtfM = r.rtFilterManager(dirname, filename) # Filter by retention time
	#print rtfM

	# Extract experimental peak list as a matrix format
	#mt = r.readFile("mean.12samples.precise.mass.rt.filter.210.2100.peak.list")
	#mt = r.readFile(dirname, filename) # input data matrix generation from .cvs file

	#adductFree = r.managingAdductHandler(dirname, filename) # A file filtered by retention time is reading.... 
	adductFree = r.managingAdductHandler(rtfM) # A matrix filtered by retention time is  delivered as an argument
	#submt = r.getSubMatrix(mt)
	submt = r.getSubMatrix(adductFree)
	#res = r.getIsotopeGroup(mt, submt, location, "log2")
	res = r.getIsotopeGroup(adductFree, submt, location, "mono")
	#print "okay"
	
	isotopes = res[0]
	print(isotopes)

	#adductFree = r.managingAdductHandler(res[1])
	
	##########################################################
	#monoisotopes = numpy.array(res[1])
	##########################################################
	#getExtendedDBHits(monoisotopes, (tolerance + extension))
	#print res[1]
	#print(len(monoisotopes[0]))


	##############################
	

	#######################################################################################
	# write final peak list after retention time filtering, deisotoping, and adduct removing.
	#dirName = "/home/kicho/myprogram/Massdata/Analysis/BSubtilis/"
	#dirName = "/home/kicho/myprogram/Massdata/Analysis/AyanosC58/"
	#dirName = "/home/kicho/myprogram/Massdata/Analysis/AHproject/"
	dirName = "/home/kicho/myprogram/Massdata/Analysis/S1P/"
	#dirName = "/home/kicho/myprogram/Massdata/Analysis/2PMQ/"
	#dirName = "/home/kicho/myprogram/Massdata/Analysis/MyPaper/Bsubtilis/"
	#fileName = "Control10.MTA10.snthresh4.deisotoping.adductremoving.rt120.rt2030.list"
	#fileName = "dA.noMTA.20min.snthresh2.deisotoping.adductremoving.rt210.rt2030.list"
	#fileName = "negative.HPB.noHPB.2min.snthresh2.deisotoping.adductremoving.rt210.rt2030.list"
	#fileName = "2min.comparison.BsWTNov2.20111109.precise.mass.raw.intensity.deisotoping.adductremoving.rt120.rt2030.list"
	fileName = "B.cereus.S1P.precise.mass.snthresh2.deisotoping.adductremoving.rt120.rt2500.list"
	#fileName = "PSSN.precise.mass.raw.intensity.snthresh2.massdefectfilter.deisotoping.adductremoving.rt120.rt2030.list"
	#fileName = "CupinKO.MTA.noMTA.10min.precise.mass.raw.intensity.snthresh2.deisotoping.adductremoving.rt120.rt2030.list"
	#fileName = "Pden.formic.PBgrown.Sfed.PBfed.10min.precise.mass.raw.intensity.snthresh2.deisotoping.adductremoving.rt120.rt2030.list"
	#fileName = "Bsubtilis.MTAgrown.MTA.noMTA.1min.precise.mass.raw.intensity.snthresh2.deisotoping.adductremoving.rt120.rt2030.list"
	######fileName = "Bsubtilis.Nov.MTA.noMTA.0min.precise.mass.raw.intensity.snthresh2.deisotoping.adductremoving.rt120.rt2030.list"   $$$$$$$
	#fileName = "test.deiosotoping.text"
        ####################################################
	processedData = r.massDefectFilter(res[1])
	monoisotopes = numpy.array(processedData)
	###################################################
	#write peak list after deisotoping, adductremoving
	#r.writeMonoisotopes(res[1], dirName, fileName)
	r.writeMonoisotopes(processedData, dirName, fileName)
        ####################################################
        #########################################################################################################################
	#print "monoisotopic peaks writing is finished .............."
	#print len(monoisotopes)
	
	########################################################################################################################
	# Divide isotope group into two categories(isotopes showing significant fold change => res[0] and the others => res[1])	
	isoGroup = r.getSignificantFoldChangeGroup(isotopes) # isotopes showing significant fold change(primaryGroup => list)
	#primaryGroup = isoGroup[0] # isotopes showing significant fold change(primaryGroup => list)
	primaryGroup = isoGroup[0] # isotopes showing significant fold change(primaryGroup => list)
	#primaryGroup = isotopes # whole isotope list
	print primaryGroup
	#secondaryGroup = isoGroup[1]
	#print(secondaryGroup)
	secondaryGroup = monoisotopes
	#print secondaryGroup
	#secondaryGroup = monoisotopes
	########################################################################################################################


	#for i in range(len(monoisotopes)):
	#	#print monoisotopes[i][7]
	#	if((monoisotopes[i][7] > 2) or (monoisotopes[i][8] > 2) or (monoisotopes[i][9] > 2)):
	#		getMonoisotopicDBHits(monoisotopes[i][0], monoisotopes[i][1], tolerance)
	
	# temporary code to extract pathway information because m/z is greater than 600, sum formula prediction is getting slow
	subPrimaryGroup = []
	subPrimaryGroup.append(primaryGroup[0])
	subPrimaryGroup.append(primaryGroup[1])
	#subPrimaryGroup.append(primaryGroup[2])
	#subPrimaryGroup.append(primaryGroup[3])
	#subPrimaryGroup.append(primaryGroup[4])
	#subPrimaryGroup.append(primaryGroup[5])
	#subPrimaryGroup.append(primaryGroup[6])

	#subSecondaryGroup = []

	#for i in range(40):
	#	subSecondaryGroup.append(secondaryGroup[i])
	
	#for i in range(len(monoisotopes)):
	#	sumformula = r.mcpManager(monoisotopes[i][0], "monoisotopes", priorProb) # theoretical sum formula generation
	#	print sumformula

	#seedMetabolites = getSeedMetabolites(r, primaryGroup, datatype, priorProb, tolerance) # "Seed Metabolites"
	##################################################################################################################################################
	# code for detecting pathway clusters
	seedMetabolites = getSeedMetabolites(r, primaryGroup, datatype, tolerance) # "Seed Metabolites", entry, mass, rt, compound name, formula, pathway
	writeFile(seedMetabolites)
        ###################################################################################################################################################
	#print "working....", seedMetabolites	
	#seedMetabolites = getSeedMetabolites(r, secondaryGroup, datatype, tolerance) # "Seed Metabolites", entry, mass, rt, compound name, formula, pathway
	
	#############################
	## Extension of Clusters
	sharedPathway = getSharedPathway(seedMetabolites) # id(ids), pathway name(pathway), number of seed metabolites(seedMetabolitesNumber)	
	extendedCluster = extendCluster(r, secondaryGroup, sharedPathway, tolerance, extension) # add matched metabolites to sharedPathway, extend sharedPathway's cluster
	
	#shared patheway print out
	for i in range(len(extendedCluster)):
		print extendedCluster[i].ids
		for j in range(len(extendedCluster[i].clusterInfo)):
			print extendedCluster[i].clusterInfo[j].entry, extendedCluster[i].clusterInfo[j].mass, extendedCluster[i].clusterInfo[j].rt, extendedCluster[i].clusterInfo[j].formula, extendedCluster[i].clusterInfo[j].name, extendedCluster[i].clusterInfo[j].pathway
	###########################################
	sys.exit(0)

if __name__ == '__main__':
        programCoordinator()
