# Supplementary material for: Integration of untargeted metabolomics with transcriptomics reveals active metabolic pathways
Source: Metabolomics. 2014 Aug 3;11(3):503–17. doi: 10.1007/s11306-014-0713-3 (PMC4334135; doi:10.1007/s11306-014-0713-3)
Supplement: Supplementary file 3 — Supplementary material 3 (ZIP 23 kb) [file 11306_2014_713_MOESM3_ESM.zip › SouceCode/PrimaryPeaks.py]

class PrimaryPeaks:
	def __init__(self):
		self.mono = 0.0
		self.rt = 0.0
		self.entry = ''
		self.name = ''
		self.formula = ''
		self.mass = ''
		self.pathway = []
