# Supplementary material for: Integration of untargeted metabolomics with transcriptomics reveals active metabolic pathways
Source: Metabolomics. 2014 Aug 3;11(3):503–17. doi: 10.1007/s11306-014-0713-3 (PMC4334135; doi:10.1007/s11306-014-0713-3)
Supplement: Supplementary file 3 — Supplementary material 3 (ZIP 23 kb) [file 11306_2014_713_MOESM3_ESM.zip › SouceCode/RetentiontimeFilter.R]

readFile <- function(dirname, filename, ...){
	t <- read.table(paste(dirname, filename, collapse="", sep=""), header=TRUE, sep="\t")
	mt <- as.matrix(t)
	return(mt)
}


filterByRetentionTime <- function(lb, ub, mt, ...){
	subM <- matrix(data=NA, nrow=1, ncol=length(mt[1,]))
	
	for(i in 1:length(mt[,1])){
		if((mt[i,2] >= lb)&(mt[i,2] <= ub)){
			subM <- rbind(subM, mt[i,])
		}
	}
	subM <- subM[-1,]
	
	rnames <- matrix(data=NA, nrow=length(subM[,1]), ncol=1)
	for(r in 1:length(subM[,1])){
		#rnames[r,1] <- paste(round(subM[r,1],1), "/", round(subM[r,2],1), collapse="", sep="")
		rnames[r,1] <- paste(round(subM[r,1],4), "/", round(subM[r,2],4), collapse="", sep="")
	}
	rownames(subM) <- NULL
	rownames(subM) <- rnames[,1]
	#print(rownames(subM))
	return(subM)
}

rtFilterManager <- function(dirname, filename, ...){
	#print("successful...")
	#dirname = "/home/kicho/myprogram/Massdata/Analysis/profile/"
	#filename = "mean.3replicates.precise.mass.dA.peak.list"
	#filename = "MTA.Control20.MTA20.precise.mass.raw.intensity.list"
	#filename = "MTA.Control10.MTA10.precise.mass.raw.intensity.list"
	mt <- readFile(dirname, filename)
	cat("Number of peaks detected by XCMS : ", length(mt[,1]), "\n")
	subM <- filterByRetentionTime(120.0, 2500.0, mt) # lower bound and upper bound should be given as arguments
	cat("Number of peaks after retention time filtering : ", length(subM[,1]), "\n")
	return(subM)
}

##########################################################
## For individual run
#dirname <- "/home/kicho/myprogram/Massdata/Analysis/YidA/"
#filename <- "WT.doubleKO.Gal.raw.data.list"
#mt <- rtFilterManager(dirname, filename)
#write.table(mt, file="/home/kicho/myprogram/Massdata/Analysis/YidA/WT.doubleKO.Gal.after.rtfilter.150.2030.list", sep="\t")
