# Supplementary material for: Integration of untargeted metabolomics with transcriptomics reveals active metabolic pathways
Source: Metabolomics. 2014 Aug 3;11(3):503–17. doi: 10.1007/s11306-014-0713-3 (PMC4334135; doi:10.1007/s11306-014-0713-3)
Supplement: Supplementary file 3 — Supplementary material 3 (ZIP 23 kb) [file 11306_2014_713_MOESM3_ESM.zip › SouceCode/MSEA.R]

library(doParallel)
library(BatchJobs)

readInputFile <- function(dirname, filename, ...){
	t <- read.table(paste0(dirname, filename), header=TRUE, sep="\t")
	df <- data.frame(t, row.names=1, stringsAsFactors=FALSE)
	mt <- as.matrix(df)
	return(mt)
}


# get ranked gene list formatted n x 3 (n:gene list, column 1:fold change between case and control) from n x m matrix
# When already ranked list are there, then we don't need this function 
getRankedGeneList <- function(mt, ...){
	sm <- matrix(data=NA, nrow=length(mt[,1]), ncol=3)
	middle <- length(mt[1,])/2

	rnames <- rownames(mt)
	#rnames <- rownames(sm)
		
	tmp <- mt[,1:length(mt[1,])]
	tmp[tmp == 0] <- max(tmp)
	gmin <- min(tmp)

	for(i in 1:length(mt[,1])){
		sm[i,2] <- mean(mt[i,1:middle])
		sm[i,3] <- mean(mt[i,(middle+1):length(mt[1,])])
		if(sm[i,2] == 0.0){
			sm[i,2] <- gmin
		}
		sm[i,1] <- sm[i,3]/sm[i,2]
	}
	rownames(sm) <- rnames
	
	#o <- order(sm[,1], decreasing=T)
	o <- order(sm[,1], decreasing=T)
	sm <- sm[o,]
	return(sm)

}

# sm : total gene list, mset : test gene list. Both should be ordered already
getRunningStatistics <- function(sm, mset, ...){
	scores <- NULL
	N <- length(sm)
	Nh <- length(mset)
	increment <- sqrt((N - Nh)/Nh)
	decrement <- sqrt(Nh/(N-Nh))
	scores <- c(increment, decrement)
	return(scores)
}


BatchMapForGSEA <- function(f, fun_arg, more.args=list(), max.retries=10L, resources=list(), packages=character(0L)){
	#################################################
        reg.dir <- paste("/import/analysis/comp_bio/code/user/", Sys.info()[["user"]], "/T2P/BatchJobs", sep="")
	
	if(!file.exists(reg.dir)){
                dir.create(reg.dir, showWarnings=FALSE, recursive=TRUE)
        }
        setwd(reg.dir)
	reg <- makeRegistry(id=gsub("[^0-9a-zA-Z_]+", "_", paste(Sys.info()[["user"]], Sys.time())), file.dir=tempfile(tmpdir=reg.dir), packages=packages)
	
	batchMap(reg, f, fun_arg, more.args=more.args)
	submitJobs(reg, resources=resources, max.retries=max.retries)	
	
	while(showStatus(reg)$submitted != showStatus(reg)$done){
		Sys.sleep(10)
	}
	
	# Return results of jobs as list	
	res <- lapply(getJobIds(reg), loadResults, reg=reg)
	
	unlink(reg$reg.dir, recursive=TRUE)
	
	return(res)	
        #################################################
}


# recursive summation. Time complexity(?), Stack overflow?
# Deprecated due to very deep recursion
recursiveSum <- function(x, escores, ...){
	if(x > length(escores)){
		return(escores)
	}
	else{
		escores[x+1] <- (escores[x] + escores[x+1])
		return(recursiveSum(x+1, escores))
	}
}


# so : ordered gene list (total gene list)
# tset : test gene list
getEnrichmentScore <- function(scores, so, tset, ...){

	escores <- rep(NA, length(so))
	
	flag <- (so %in% tset)
	escores[flag] <- scores[1]
	escores[!flag] <- (-scores[2])

	# Call recursive summation function
	#escores <- recursiveSum(1, escores)
	for(x in 1:(length(escores)-1)){
		escores[x+1] <- escores[x] + escores[x+1]
	}
	
	enrichment_score_max <- max(escores)
	return(enrichment_score_max)
}

# This function should be parallelized
getNullDistribution <- function(scores, so, tset, ...){
	shuffling.num <- 1000
	mes <- rep(0, shuffling.num)
	
	# random permutation
	ptime <- system.time(
		for(i in 1:length(mes)){
			shuffled.genes <- sample(so, length(so), replace=FALSE)
			mes[i] <- getEnrichmentScore(scores, shuffled.genes, tset)
		}
	)
	print(ptime)
	return(mes)
}


# Parallelization function
getNullParallel <- function(scores, so, tset, ...){
	
	cl<-makeCluster(8)
	registerDoParallel(cores=cl)

	shuffling.num <- 1000
	
	ptime <- system.time(
		result <- foreach(icount(shuffling.num), .combine="rbind", .packages=c("foreach", "data.table"), .export="sample", .inorder=FALSE, .multicombine=TRUE) %dopar% {
			mes <- getEnrichmentScore(scores, sample(so, length(so), replace=FALSE), tset)
		}
	
	)
	print(ptime)
        return(result[,1])
}


plotHistogram <- function(mes, ...){
	bins <- seq(min(mes), max(mes), 0.8)
	count <- as.vector(table(cut(mes, breaks=bins)))
	indices <- seq((min(mes) + 0.4), (max(mes) - 0.4), 0.8)
	
	#hist(mes, breaks=50)
	
	plot(indices, count, xlim=c(min(mes), max(mes)), ylim=c(0, 2000), type="l", main="Enrichment score distribution", xlab="Enrichment Score(ES)", ylab="Frequency")
	legend("topright", c("null"), cex=0.8, col=c("black"), lwd=2, bty="n")
}

getPValue <- function(MES, nullmes, ...){
	m <- mean(nullmes)
	#n <- length(nullmes)
	s <- sd(nullmes)
	#s <- apply(nullmes, 2, sd)
	#z <- abs((MES-m)/s)
	tz <- (MES-m)/s
	z <- abs(tz)
	#t <- (MES - m)/(s/sqrt(n))
	#print(z)
	#print(m)
	w <-wilcox.test(nullmes, MES, alternative="two.sided")
	#w <-wilcox.test(nullmes, MES, alternative="less")
	#w <-wilcox.test(nullmes, MES)
	#print(ks.boot(MES, nullmes, nboots=1000))
	print(w)
	
	#p <- 1 - pnorm(z)
	#p <- 2*pt(-abs(t), df=n-1)
	#return(p)
}


#library(Matching)

#dirname = "/import/analysis/comp_bio/code/user/kcho/T2P/data/"
#filename = "allgene.list"

#mlist = "transgene.list"

#mt <- readInputFile(dirname, filename)
#nm <- massDefectFilter(mt)
#print(length(nm[,1])
##########
#mset <- readInputFile(dirname, mlist)
#sm <- getRankedGeneList(nm)
##############

#print(sm)
#sm <- getRankedGeneList(nm[,1:length(nm[1,])-1])
#sm <- getRankedGeneList(nm)
#print(sm)

#write.table(sm, file=paste0(dirname, "test.txt"))
###########################################
#scores <- getRunningStatistics(sm, mset)
#MES <- getEnrichmentScore(scores, sm, mset)
#print(MES)
#nullmes <- getNullDistribution(scores, sm, mset)
##################################################

#library(graphics)

#bins <- seq(min(nullmes), max(nullmes), 0.2)
#count <- as.vector(table(cut(nullmes, breaks=bins)))
#indices <- seq((min(nullmes)+0.1), (max(nullmes)-0.1), 0.2)

#plot(indices, count, xlim=c(min(nullmes), max(nullmes)), ylim=c(0, 60), type="l", main="Simulated target and decoy PSM score distribution", xlab="Score", ylab="Frequency")
#legend("topright", c("null"), cex=0.8, col=c("black"), lwd=2, bty="n")

#postscript(file="./test.eps", onefile=FALSE, horizontal=FALSE)
#plotHistogram(nullmes)
#dev.off()

#####################################
#pvalue <- getPValue(MES, nullmes)
#print(pvalue)
#####################################
